# Supplementary material for: A proficient cost reduction framework for de-duplication of records in data integration
Source: BMC Med Inform Decis Mak. 2016 Apr 12;16:42. doi: 10.1186/s12911-016-0280-9 (PMC4828843; doi:10.1186/s12911-016-0280-9)
Supplement: Additional file 1: — Dataset-A with one duplicate against an original record and one modification per duplicate record. (CSV 92 kb) [file 12911_2016_280_MOESM1_ESM.csv]

rec_id	given_name	surname	street_number	address_1	address_2	suburb	postcode	state	date_of_birth	age	phone_number	soc_sec_id	blocking_number
1491	elle	lee	2	ellerston avenue	rosedale	epping	7000	nsw	19162429	32	03 51056140	7478073	4
2551	zachary	kanhanouvong	2	healy place	belmont cottage	northam	4133	nsw	19701031	16	07 65472979	9818217	5
2661	cooper	gillick	23	templestowe avenue		tully	2560	vic	19800117	22	02 20717061	2796886	0
3501	joshua	dodson	16	templeton street		alexander heights	2264	nsw	19290630	34	08 95104881	9608919	9
3451	tiaza	karandakis	1	cockle street	locn 6357	turramurra	2010	vic		29	03 22432781	7453487	1
3201	mitchell	lawrence	7	stace place		lindfield	2142	nsw	19310310	33	02 25382252	9164231	6
620	lachlan	monteleone	6	kingsbury street		torrensville	2042		19670625	36	08 90056511	6517771	0
1420	lachlan-john	corby	17	astelia place	millamurra	vincentia	2153	qld	19391228	33	02 48225823	8261357	2
2581	jasmine	mchenry	8	tristania street		tarragijdi	6530	vic	19050718	38	03 93219558	7386221	4
3180	teegan	notley	4	clark close		charters towers	2827	nsw	19380601	35	03 67373058	2516426	1
1761	alissa	drumgoon	159	pridham street		phillip bay	2484	vc	19070516	25	04 65400025	4003461	1
330	leah	tarrant	33	gellibrand street	laura downs	griffith	4066	sa	19180330	25	04 60808817	1585432	1
3220	nacoya	rowe	5	colvin street		teneriffe	2482	nsw	19920825	26	02 73759706	3075307	9
3731	michael	wallace	37	jarvis olace		vincentia	2576	qld	19010226	21	02 02951328	4122210	0
491	d'arcy	hall	19	boldrewoodq street		ferntree gully	5008	vic	19901220	30	03 50980836	6008124	3
270	keely	ludlow	320			baulkham hills	3842	wa	19731225	30	08 05597019	7501257	2
4790	corey	leifheit	9	tinderry circuit		millicent	2010	vic	19260812		04 91893541	9767580	2
2901	natalia	thompson	41	roebuck street	pretoria	atherton	2230	vic	19260607		02 73041390	5179371	9
1100	jackson	hoffman	7	challinor crescent		quinns rocks	3021	nsw	19060618		07 80154535	5425935	2
1821	mikayla	elding	21	marsden street		rowville	2641	vic	19390504	35	03 98308727	5165520	0
521	connor	collins	91	dwyer street		bonny hills	4812	qld	19410719		02 18041653	9006774	7
10	gabriella		12	milford street		dakabin	2227	vic	19600115	22	04 81631418	4841193	6
571	esther	van boom	9	birchall street	springflat	penrith	3150	vic		31	07 55769472	8653551	5
1720	michael	hookway	8	mountain creek road	rsde 261	westleigh	3133	tas	19611101	29	08 23841560	7515588	1
3981	jacqueline	spartalis	12	hamelin ctescent	flt 7	bowen	4034	act	19011113	26	07 10379276	8303646	7
4871	evan	griffiths	20	burnside street		murray bridge	4221		19960617		07 81789574	4409233	1
3950	kailey	david	35	mckillop circuit	blueberry farm est	templestowe	2161	tas	19741230		03 47462084	1830017	7
3280	aleisha	marschall	252	alexandra street	willowbrook	mudgee	4572	nsw	19261130		07 96783536	4538839	8
940	jacob	hennig	32	violet grover place	glensloy	doncaster	4017	nt	19950506	33	08 70420964	9907818	6
4311	matthew	piscitelli	243	leven street	orana	cobram	4352	nsw	19770209	31	04 04557273	4530599	5
760	emma	o'brien	12	castle place		howard springs	7248	sa		29	03 97657928	6353317	5
2490	annalise	mair	4	dexter street		yarraville	3108	sa		31	07 55166002	3015522	8
1850	rhys	atkinson	34	mccubbin street		bonnet bay	3019	tas	19870317		07 56328268	7229274	3
2061	tara	trapman	24	levien street		little hartley	4818	qld	19180895	27	02 04960270	7634377	3
790	travis	thompson	35	highett street		kardinya	5131	vic	19150510	32	02 82776829	4056976	2
331	leag	tarrant	33	gellibrand street	laura downs	griffith	4066	sa	19180330	25	04 60808817	1585432	1
2690	yasmin	moller	29	guthridge crescent	whurlie stn	underwood	4213		19880915	28	02 56909959	3390912	0
4121	georgia	winger	15	chaseling street	st vincent medical centre	clayton south	3233	vicy	19540709	40	03 35866138	8082474	2
100	riley	fitt	69	limestone avenue		coombabah	4300	vic	19381006	32	02 82736226	5975454	4
2801	teagan	davies	32	beal plsce		tooloom	4105	sa	19681020	31	04 13247517	2381608	0
3931	emma	dunn	1	macgregor street	murray park	ulmarra	3104		19010531	25	02 24022632	9907336	4
2411	samuel	carney		gadali cescent		altona meadows	3020	nsw	19860614		02 65398197	2656402	3
3420	ruby	edwards	4	noble place		red cliffs	2731	qld	19480924	35	07 59525524	3893340	3
2331	thomas	verryt	6	hale crescent		doncaster east	4096	tas	19810823		03 86113039	8042104	5
3211	james	gibb	21	bow place		keysboruogh	5174	qld	19160515	31	04 40993465	1220885	5
20	kristo	chambers	2	harrington circuit	kinlet cottage	melbourne	4875	vic	19200417		07 91336560	8525101	0
3940	james	gardner	8	magennis place		barwon heads	2036	sa	19320203			1953475	9
4100	charlie	warhurst	80	mokoan place	glenwood	capalaba	3152	nsw	19821016	22	02 59372247	5504186	1
2880	liam	morton	7	hansen circuit		padstow	2480	sa	19960710	24	03 92146202	8683453	1
2040	benjamin	albrecht	943	angas street		inverell	2259		19370214		04 11672693	3427691	2
3680	harrison	mccarthy	101			glenormiston north	2518	qld	19420520	32	04 55563196	4091900	9
4061	jaden	phillis	312	green street	phyliss stewart house	somerville	3195	nsw	19961008	26	02 56926591	2226562	7
1591	alex	jones	18	albermarle place		caulfiele north	2148		19210118	24	02 36051676	6594818	0
3751	thomas	dimas	27		gormans lane	albion park rail	4019	nsw	19880618	21	02 46807461	9109212	8
1211	alexander	mcginity	15	howie court	briarlea	greta	3337	nsw	19370419	26	03 07726295	1109874	6
31		land	18	lethbridgestreet	rosebrook est	lavington	3058	vic	19790515	27		9805993	7
3521	emiily	glover	8	mather street	wattle valley	west woodville	4226	nw	19600328	28	04 33371405	9001382	3
4560	cameron	o'brien	45	beilby place		tiaro	2324	vic	19821002	25	03 72748957	6948266	8
4380	alessandria	close	16	chippindall circuit	alchemy	west ryde	6158	nsw	19210910	35	02 10691402	2966424	6
2070	kiana	williams	120	morant circuit	doonabri	adamstown heights	2230		19961123	30	03 89656365	9852387	4
30		land	18	lethbridge street	rosebrook est	lavington	3058	vic	19790515	27		9805993	7
1511	chelsea	henderson	17			ferntree gully	2569	nsw	19060806	32	08 87612320	8936079	1
1410	erin	bernhard	116	dooring street		redcliffe	7268	sa	19270924	24	08 96000474	1307591	5
1391	barkly	potger	6	crozier circuit		hawthorn	3000	qld	19100202		03 10992699	9352729	6
4991	joel	scarman	4	blackburnstreet	weetah cottage	berkeley vale	2144	vic	19730623		04 36138433	5986456	7
2631	taea	dellafortuna	6	foskett street		lake grace	3931	vic	19930215	31	04 62508809	9026596	8
2211	brooke		4	ridley street		morisset	6432	qld	19210651	24	04 26109294	7828545	9
1700	beau	turner	75		yarrandale moonee	birmingham gardens	2234			37	03 63943975	9153713	4
4520	liam	ferri	2	heard street	concord hospital medical centre	clayton south	3055	nsw	19530717	33	08 34060180	8989942	7
2140	toby	kelly	29	vasey crescent	glynnlee	zillmere	4077	act	19870331	33	02 70430263	9499620	3
4481	kaysey	pasore	8	terewah circuit		floreat	2250	nsw	19640618	30	02 69876169	7532003	4
4731	dillon	baker	100	mackerras crescent	cambria	yorketown	2064	sa	19341204	26	08 60579261	6969645	4
370	isabella	malley	36	musson close		lyndhurst	2077	wa		31	08 48790366	8088366	7
2111	callum	delany	26	benson crescent	balanie	higgins	4035		19970123	34	07 96477091	9808265	9
2730	blake	mengersen	6	julia flynn avenue		belmont	2327	nsw	19300707		03 80274187	1513412	7
3470	xavier	evans	62	goldner circuit		mildura		nsw	19261003	19	04 02381456	7049205	5
1180	elijah	ballantyne	227	springvale drive	thankful rest caravan park	septimus	3950	vic	19710807	26	08 29131814	4030051	7
1661	jessie	phillips	949	haddon street	chapman valley	edmonton	0820	vic	19621017		03 65706891	6788329	4
3930	emma	dunn	11	macgregor street	murray park	ulmarra	3104		19010531	25	02 24022632	9907336	4
741	liana	rothwell	55	moon place		halls zhead	4270	wa	19160624	23	07 80925615	4795323	9
2240	alexander	rolke	11	mckillop circuit		dundas	3878	qld	19920520	26	07 09128330	2638311	0
4751	sebastian	boucher	38	evella court		blacktown	4819		19400922	30	08 00744973	4654437	2
3790	peter	andersson	12	solomon crescent	scoth college	wembley downs	2582	qld		36	04 52944477	8530335	6
390	luke	pepper	10	hurwood place	gnalta	narraweena	2170	nsw		28	04 26483158	9319519	4
1571	kane	branofrd	87	mcclure street		karratha	7109		19440829	26	08 96264367	9863377	0
4510	rebecca	dunsford	12	paul coe crescent		st albans	3061	vic	19461119	28		4570865	6
200		tyler	34	augustus way	port hills	rosedale	2138	sa	19090910	27	08 48684725	7503478	0
2460	marcus	darcey	33	hennessy street	redhill	birkdale	3151	tas	19950827	21	02 32078605	6842474	8
310	jessica	allen	83	yantara street		cremorne	2502	vic	19840824	27	07 33700863	8130674	1
2820	emiily	byrne	11	simpson street		tepco	2287	nsw	19950629	19	03 49715871	5146986	9
3560	james	levez	48	meares place	spencers brook	winston hills	2780	qld	19560218	23	07 16411905	4668376	9
451	schkirra	bosworth	5	bennett street		malanda	4059	vic	19061201	32	07 14721452	3786009	8
2500	george	foley	20	beasley street		loxton north	2539	wa	19971211	21	08 12316255	3554590	6
4591	imogen	scull	49	le souef crescent	settle downs	hallam	7277	vic		33	04 73268470	4634829	1
1010	phillip	dohnt	10	bastin place		walcha	2099	sa	19271001	24	04 26514471	9329530	1
3710	ciaran	bannister	2	follett street		narwee	0870	nsw	19191210		03 26431877	7192098	0
1650	elly	mcguiness	20	burrinjuck crescent		toowoomba	4157	nsw	19920818	27	07 73779050	3988880	0
2201	cooper	blazevic	5	weavell place	broadlands est		6147	vic	19640928	19	04 86518666	9818960	4
4951	chloe	hulsnan	91	chevalley loop		diamond creek		wa	19390512	28	08 05183345	2234366	9
1510	chelsea	henderson	17			ferntree gully	2560	nsw	19060806	32	08 87612320	8936079	1
221	sophie	hoffmann	11		coolabula	bundaberg	4007	nsw	19720910	32	02 33654984	6802181	8
1071	camerokn	harvey	7	antill street		kallaroo	4350		19460601	29	03 37105221	7462613	8
71	makayla	pateron	39	hazlitt glade		gerroa	3056	vic	19631025	28	07 42516513	8197380	1
870	william	taylor	148	therry place		hackney	2333	qld	19640716	24	03 90861238	3022209	2
3221	nacoya	rowe	5	colvin street		teneriffe	2482	nss	19920825	26	02 73759706	3075307	9
4670	kayne	viney	73	leichhardt street		fairfield west	6375	nsw	19930609	27	08 20198215	9016502	0
141	nicole	hollis	3	catchpole street		indooroopilly	2049	vic	19960608	24	08 23267655	1040924	6
1831	indyqna	spain	1	alabaster street	gildercliffe mews	ferntree gully	3174	nt	19961007	16	02 74194240	6791347	5
1141	madison	cappello	348	jackie howe crescent		yallambie	5453	wa	19413108	27	07 36438059	8738829	8
3740	saskia	milham	70	tazewell circuit	lake side	wallacia	2619	nsw	19760316	23		2561620	7
851	ethan	shattock	988	masters place		deception bay	2088	sa	19711125	27		1063308	6
2571	toby	pedersen	46	garrad fourt	carinya	caulfield south	4519	nsw	19250719	27	04 10864036	5818205	0
4860	emiily	collis	5	bungonia street	kimberly fields	flemington	2358		19851019		08 37669058	5977763	3
3351	tahlia	martin	16	empire circuit		eastern heights	3338	nxw	19311229	32	07 17384403	5710637	8
1610	benjamin	gray	9	o'reilly street	golden grove	armidale	4152	sa	19750821		08 83416653	1224928	2
2671	madison	higgins	1		rosedale	pooraka	3564			38	02 37051811	9062353	7
1330	georgia	hunter	3	caley crescent		davidson	3357	vic	19730212	40	08 64038149	9650075	1
1090	emiily	gunzburg	50	gannon place		georgetown	7054	wa	19960528	32	04 30110099	5592262	6
1840	thomas	connellan	357	bunny street		ballarat	4157	act			03 19884515	3073014	6
3761	ryan	brabin	3	william hudson crescent		wallumbilla	3930	nsw	19868028	28	07 46646120	3166011	4
731	sophie	kilgallon	138	mcclintock street		reservoir	4620	wa	19810428	25	02 29366218	5637662	0
2790	emiily	mcgrath	122	mount vernon drive	st james village	everton park	4655	nsw	19440616	30	02 85966508	5857173	5
1851	rhys	atkinson	34	mccubbin street		bonnet bay	3019	tas	19870217		07 56328268	7229274	3
740	liana	rothwell	55	moon place		halls head	4270	wa	19160624	23	07 80925615	4795323	9
280	max	davis	25	mimosa close	loxley road	croydon	2170	nsw	19780307	36	08 94579332	4928485	8
1931	jassm	berry	61	hillebrand street		maroochydore	2611	vic	19460224	33	02 79448976	9537270	6
4900	taylor	hawkins	20	madden place	lakeland carvn park	goodna	6009	nsw	19300228	38	04 96371451	2369353	6
2630	tara	dellafortuna	6	foskett street		lake grace	3931	vic	19930215	31	04 62508809	9026596	8
1341	courtney	lewis	1	priddle street		inveemay	2750	nsw	19280304	35	03 13763686	5472497	2
2330	thomas	verryt	6	hale crescent		doncaster east	4069	tas	19810823		03 86113039	8042104	5
2700	carlin	young	2	tristania street	raywin	drouin	5608	vic	19990613	34	02 16370067	8460808	6
580	thomas	brown	9	pennington crescent	blue gum hill	myers flat	3930	nsw	19870106	24	08 21005261	1440755	9
2451	jordan	mitchell		rosman circuit	donside	gloucester	3272	tas	19081029	25	08 10063537	5667131	8
751	jenna	leo	101	lockyer street		wangaratta	2630	nsw	19341925	36	08 83079983	9569335	7
3310	matisse	norton	21	gruner street	lochburn	narromine		vic	19780505	37	07 29184634	6685170	8
2600	liam	johnson	266	simmons place		kalamunda	3219		19431204	36	04 44049174	5637571	4
1050	aneka	wilson	73	wilsmore crescent		sunshine	4017	vic		37	07 66876335	8687319	4
4350	brooklyn	hampton	10	william hudson crescent		waikiki	4370	nt	19350426	26	07 95145371	5468729	6
1111	james	ditty	23	crozier circuit		leichhardt	2041	vic	19700511		04 03732386	8789607	6
3551		manning	29	vagabond crescent		quedjinup	4109	wa	19480521		08 95299273	7509539	3
3200	mitchell	lawrence	7	stace place		lindfield	2142	nsw	19310310	33	02 25328252	9164231	6
4170	madeline	gallant	26	sid barnes crescent	the meadows	werribee	2450	vic	19180515	39	02 66997660	9798103	9
3651	daen	brown	39			latrobe	2299	nsw	19002529	34	04 10898548	8347743	3
2810	cooper	mcmahon	14	currong street		ermington	5107	nsw				6064353	1
3610	lachlan	searcy	2	brimage place		carina heights	3806	wa	19560528	25	04 07439186	5230008	4
4011	jasmin	procter	15	port jackson circuit	the haven	kingsford	2677		19951224	31	02 57109338	3335553	1
2861	jasper	pawley	407	sproule circuit		bogangar	3685	nsw	19780611	32	04 53234019	1132265	5
2321	amy	giffard	43	aston crescent	wattle farm ridge	enfield	7250	qld	19801101	25	07 26085688	8372089	7
1551	desi	faust	11	launceston street	huondene	broadview	2774	sa	19251029	21	08 14313923	8444858	2
2770	sachin	smith	5	belah street		ryde	2148	nt	19200531	30	03 73256482	9204138	9
4690	julia	stevens	35	heard street		miranda	2122	vic	19800103	35		1605546	8
1781	jordan	saward	517	arabana street		seven hills	6052	qld	19130912	34	04 10670488	5099857	3
3391	thomas	miles	5	mainoru place		red hill	3250	nsw	19360107		07 55898928	6670359	8
2261	kristen	cross	41	george street		smeaton grange	2000	wa	19650127	29	04 51467340	5732219	2
2721	harvey	matthew	1013	tauss place		christies beach	3204	qld	19412102	26	07 32466455	7304563	7
1101	jackson	hoffjan	7	challinor crescent		quinns rocks	3021	nsw	19060618		07 80154535	5425935	2
2060	tara	trapman	24	levien street		little hartley	4818	qld	19180815	27	02 04960270	7634377	3
3801	zac	lownsborough	328	rubbo ctescent		nickol	3977	nsw	19561213		08 25305537	6235009	7
4211	amy	grieve	8	mackenzie street	mount york	horningsea park	6155	nsw	19600717	36	02 03239749	7702995	9
4910	aidan	clark	19	irvine street		mckail	6163	qld	19161209		08 48810084	5982726	4
3170	tarshya	mathewson	12			hamlyn heights	6021	nsw	19150603	36	07 61316116	2627381	6
3611	lachlan	searcy	9	brimage place		carina heights	3806	wa	19560528	25	04 07439186	5230008	4
960	danny	kakoschke	2	allchin circuit		kyeemagh	4011	nsw	19330605		03 93714657	5930590	9
1460	ella	smith	22	mackaness place		warrnambool	4132	vic	19950601	30	03 85621136	6365228	6
1451	josnua	cordon	11	wickham crescent		ashfield	2390	wa	19850724		02 20353082	6553903	2
1301	zali	halton	34	catani place	fregon comm	st kilda	2529	nsw	19620279	29	07 48127990	3811845	4
3700	holly	hamer	15	stow place		taylors lakes	2320	vic		29	04 81969156	8791824	3
2371	michael	mason	9	chipperfield circuit			5094	nsw		35	02 22296931	2767665	7
00	chloe	lane	214	gellibrand street		dingley village	2095	wa	19230720		07 59659513	6364326	0
4320	kaitlyn	tong	15	denny street	camboon	semaphore park	2160	qld	19640915		03 52587229	3881343	1
2071	kiana	williams	120	morant circuit		adamstown heights	2230		19961123	30	03 89656365	9852387	4
4981	ay	jan	68	cartwright street		upper mount gravatt	3136	nsw	19550330	36	03 76869475	3219436	2
4901	taylor	hawkins	20	madden tlace	lakeland carvn park	goodna	6009	nsw	19300228	38	04 96371451	2369353	6
80	harrison	jones	31	cowan street		warragul	5064	qld	19621010	38	04 01881208	7131819	3
3880	holly	johnson	21	gatton street	peak downs mine	bayview	5012	vic	19781127	32		8199458	8
3601	eva	eldridge	29	halfrey circuit	gainsbury (cnr waldegrove r road	belrose	2049	qld	19341203	30	04 46694016	5586336	7
4111	isobel	koczi	120	unaipon avenue		gowrie mountain	3070	qld	19180316	27		2736287	5
1910	logan	hall	19	banner street		blacktown	2880		19220627	25	03 24977436	9190696	8
3260	james	yardley	6	allchin circuit		bomaderry	2075	nsw	19981127	27	03 96864625	2269512	3
3411	christopher	galpin	8	hann street	meadowlands	wyalong		wa	19470719	25	04 36731352	7029835	2
1860	annabel	liu	21	daley crescent	the springs	hawthorn	3825	qld	19330710	29	02 88032053	8570053	8
2530	charlotte	brooks	416	paul coe crescent		wellington		qld	19020706	36	04 93320451	2658128	7
4580	riley	turley	30	harrison street	braeside	toowoomba	7275	nsw	19381008			1621677	7
3960	georgia	matthews	10	paterson street		wangaratta	5091	wa	19771120	25	07 29355950	7399142	0
4630	isaac	day	5			medindie gardens	3031	vic	19900723	42	07 20282079	6018183	1
2351	jayden	coulthard	25	alexander street	lazy acre	warilla	4226	qld	19500711	37	07 43447196	3069764	4
261	troy	shuhg	6	herbert crescent	juadine	moorland	2603	nsw	19610524	29	07 94272812	6884508	9
4190	isabella	arnold	8	hinkler street		four mile creek	3810	qld	19841228	32	03 51272524	5977025	1
2180	kyle	turner	42	eggleston crescent		imbil	3934	vic	19290317	27	04 97533402	9549615	0
3540	alex	ryan	7	creswell street		hurstville	7250	nsw	19841118		04 11870461	8375700	4
1891	ridley	bryant	58	the national capital private hospital	yanburra station street	ellenbrook	6104	nsw	19074203	33		9165315	5
3370	harrison	pratt	38	fred lane crescent	novotel palm cove	nakara	6014	nsw	19480926	34	02 33399629	4220170	1
4391	phoebe	paltos	42	kosciusko avenue		dunsborough	3070	nsw	19960813	27	08 18690983	2063878	6
460	miranda	earl	215	jardine street		oatley	5038	vic	19520128	28	08 76239674	2320989	8
2011	paul	archobald	6	kissane crescent	kookaburra vlge	jannali	2448	vic	19990411	19	08 08217510	3226122	1
2390	alyssa	brandis	126	free place		dalby	3106	sa	19111112	24	08 56247404	5369799	3
421	caitlin	bradbury	2	bentham sreet		warranwood	5034	nsw	19850109	27	03 61153790	2432059	3
1381	samuel	miller	16	cockle street		gympie	4034	nsw	19880903	30	08 64961598	9989980	3
2471	emiily	stitt	22	federal highway		toowoomba	3021		19940101	29	07 27292714	3982035	5
811	kadlin	fogg		heagney crescent		upper orara	2170	nsw		19	03 91607216	4966325	3
4220	ruby	geddes	35	chuculba crescent		new lambton	5045	vic	19911127	23	04 71863428	9481069	4
1830	indyana	spain	1	alabaster street	gildercliffe mews	ferntree gully	3174	nt	19961007	16	02 74194240	6791347	5
230	jade	den hartog	77	rason place		tanunda	2360	nsw	19270530	24	07 68868398	6314753	9
2970	jacob	brinkworth	89	archdall street		capalaba	5491	wa	19151101		08 13827793	3585847	3
3580	ambrosia	flaubert	114	gledden street	the mews	mariginiup	3330	nsw	19620218	29	03 88256451	5272204	0
860	william	reeve	29	delamere street	redwood village	armadale	3956	vic	19891031	27	04 86901939	1717564	2
1260	jake	williams	61	giffen close	sondile	kew	4807	wa	19020407	24	07 65853372	1040649	9
3900	tori	harper	5	fitzhardinge crescent		boronia	2444	vic	19831112	32	02 31788677	5566832	7
971	michaela	smith	1	davidson street	high nunnock	willetton	3089	njw	19270904	37	02 94162438	5173769	1
1641	zack	wright	12	elimatta street		agnes water	3057	qld	19120524	32	08 00331292	4744502	4
4640	amy	potts	17	argyle place	pacid estate	elwood	5096	qld			02 63826579	4411550	4
2380	keegan	gillespie	235	morrell place	morning star	euroa	2671	nsw	19810706	31	02 44252808	3095399	4
1711	josephine	eva	5	dumas street		south strathfield	3188	nsw			07 53183498	5233086	3
3081	jacob	wragg	42	lewis luxton avenue		corryong	3939	sa	19590427	30	04 46065424	2525740	5
381	timothy	nation	7	bayley street		yorkeys knob	3825	nsw	19540923	36	04 82343104	9948364	6
2301	harriet	swindler	3	buckley circuit		noble park	3941		19341017	34	07 84043005	4874973	8
3860	jemma	ross	25	barrington crescent		sarsfield	2112	sa	19940721	38	03 93621190	9102471	8
2461	marvus	darcey	33	hennessy street	redhill	birkdale	3151	tas	19950827	21	02 32078605	6842474	8
1911	logan	hall	16	banner street		blacktown	2880		19220627	25	03 24977436	9190696	8
3741	saskia	milham	70	tazewell circuit	lake side	wallacia	2619	nsw	19760316	40		2561620	7
4370	reeve	herbert	26	tiptree crescent		toowoomba	3043	qld	19280513	33		4587316	0
1350	kimberly	hall	319	bizant street		traralgon	5523	nsw	19751129	30	03 83076421	8289333	5
680	anari	pedrazzini	14	leichhardt street		lockyer waters	4220	nsw	19191214	18	02 62992508	3167148	1
1670	jamie	brennan	53	bass garden	adelene court	tatura	2107	vic	19260822	39	03 99989978	6464156	1
4710	emiily	wyles	29	kardang street		laverton south	6076	qld	19000405	27	03 98569427	1349336	5
1601	hatwie	lunstedt	46	stone place	banyak	beaconsfield	4213		19211219	28	03 83967580	9168546	4
2891	liam	tilbrook		hyndes crescent		barker mount	3121	tas	19290705	20	04 38049429	4741873	4
4780	riley	kuts	3	beazley crescent		newell	4680		19830129	30	08 48618134	7454149	4
3361	carla	harris	3			penguin	3196		19180610	36	04 95686973	1771502	7
2491	annalise	mair	1	dexter street		yarraville	3108	sa		31	07 55166002	3015522	8
4331	elle	hyde	6	spigl street	cobbareena	tinana	5341	vic	19280415	30	04 23508597	9127097	0
1550	desi	faust	11	launceston street	huondene	broadview	2774	sa	19251029	21	08 14319323	8444858	2
180	juliana	lowen	479	crisp circuit	the anchorage	baulkham hills	3180	nsw	19221109	28	04 97936907	5072532	7
1991	bennie	russack	198	hawkesbury crescent		coogee	3976	vic	19630525	18	08 16858840	5513012	8
871	william	taylor	148			hackney	2333	qld	19640716	24	03 90861238	3022209	2
4671	kayne	viney	37	leichhardt street		fairfield west	6375	nsw	19930609	27	08 20198215	9016502	0
1780	jordan	saward	517	arabana street		seven hills	6052	qld	19130912	34	04 10679488	5099857	3
4850	nicholas	strachan	16	cromwell circuit	coolalie	werribee	3029	qld	19840707	36	04 91336295	9058774	1
3090	nellie	richards	53	summerland circuit	old cowcumbla	thornlie	3688	nsw	19510414	33	02 50726654	6819012	7
611	benjamin	scuteri	1	aspinall street	ilkley	findon	2478	vic	19870730	38	02 10758395	9358168	5
660	emiily	hawke	81	sternberg crescent	jessfield	blacktown	4350	qld	19040404	22	07 47348328	5579095	9
4241	cameron	bergin	94	knaggs frescent		freeling	2537	vic	19450822		08 42831047	9690071	8
671	jackson	habils	14	denovan circuit	wrightville	strathfield	3128		19200521	23	04 73536071	2889317	2
431	amber	hibberd	40	serpentine street		tewantin	2321	vic	19390706	39	03 46865908	6910815	2
3480	madison	roach	100	carnall close	the pines	palmerston	4810	vic		27	08 29628216	4318643	9
2410	samuel	carney		gadali crescent		altona meadows	3020	nsw	19860614		02 65398197	2656402	3
3041	thomas	rawlings	32	stretton crescent		west hobart	3046	tas	19460407	34	04 91958709	2227326	0
3261	james	yardley	6	allchin circuit		bomaderry	2075	nsw	19220329	27	03 96864625	2269512	3
3941	james	gardner	8	magennis place		barwon heads	2038	sa	19320203			1953475	9
1230	ellouise	dight	27	canberra avenue		west pymble	5019	act	19690605	27	04 78512212	6881806	2
2320	amy	giffard	43	aston crescent	wattle ridge farm	enfield	7250	qld	19801101	25	07 26085688	8372089	7
4161	joel	morgante	35	percy crescent		camden park	2521	nsw	19110405	38	07 66776195	8929851	7
3020	troy	proposch	11	streeter place		keilor downs	3182	nsw	19820715	28	02 92732395	4096636	1
930	ella	rayner	780	len waters street		warrnambool	6701	nsw	19360208		04 82487805	8716218	9
3661	timothy	soave	215	hugh mckay crescent	p m cottage	narrogin	3498		19850403		08 58939481	6873138	8
3630		mcglasson	22	atkinson street		wantirna	2262	vic	19240423	34	03 90362025	7420176	6
2281	luke	perrey	4	priddle street		fitzroy	6060	nsw	19890203	39	04 44205208	2395148	3
4501	isabella	johnson	128	wheeler crescent	long pointvia	warranwood	4855	sa		23	08 45000866	6397180	0
2850	elly	tarud-kuborn	116			warnbro	3123	nsw	19860524	34	02 03516562	7654919	1
3920	simone	harris	24	macrossan crescent	yalca	port kembla	7330	nsw	19290609	29		4343316	2
3060	thomas	harben	62	hopegood place	dp 668989	rockhampton	4670	wa	19410513	31	03 49047403	1583195	8
2100	oscar	giles	563	cockburn street	quambatook	kings meadows	3070		19111117		04 75008545	8690460	7
1701	beau	tur ner	75		yarrandale moonee	birmingham gardens	2234			37	03 63943975	9153713	4
2961	max	langdon	25	madigan street	lucaya	blackmans bay	3084	nsw	19930520		02 21206495	9942926	7
3380	jared		12	belah street	university shores	newport	3030	vic	19721202	30		3157383	4
1621	fergus	driessen	4	newdegate street	ridgelands	box hill south	3825	qld	19930121	29	02 14188965	7478769	3
4110	isobel	kocz	120	unaipon avenue		gowrie mountain	3070	qld	19180316	27		2736287	5
4251	brigitte	daniels	40	culgoa circuit	glenearra	wonthaggi	2230	nsw	19000613		07 80334553	8055984	4
820	ella	lamprey	16	totterdell street	emuview	wishart	4700	nsw	19860911	23	02 84680392	7829910	1
2391	alyssa	brandis	126	free place		dalby	3106	sb	19111112	24	08 56247404	5369799	3
4811	alexander	burgke	146	horsley crescent	kingscliff veterinary clinic	bray park	3182	nsw	19720510	28	03 78499334	6759454	5
3050	hamish	stellmacher	79	popplewell place		tweed heads south	5074	vic	19120107	32	08 02261100	2556226	6
3431	savannah	karbowniczek	5	wuruma place		st andrews	3082	sa	19320121	35	07 20951344	6224834	8
520	connor	collins	91	dwyer street		bonny hills	4812	qld	19410729		02 18041653	9006774	7
3460	sophie	ahretis		molloy crescent	aged care hostel	maffra		sa	19081015	28	04 89763690	6273876	3
4551	emma	hill	5	mack street	wylie	keysborough	3068	nsw	19610212	35	07 98965811	3459205	4
1660	jessica	phillips	949	haddon street	chapman valley	edmonton	0820	vic	19621017		03 65706891	6788329	4
3440	timothy	lynch	67	maidment place	lara park	beldon	5341	nsw	19551124	27	04 69366404	7791092	1
4050	emiily	dove	49	pickworth street		maroubra	2340	nsw	19770210	36	04 58402072	8577908	9
1740	benjamin	egan	5	mcelhone court		tin can bay	7019	vic	19150103	29	08 11870687	4927114	6
1981	jacinta	king	18	temperley street		chester hill	7306	nsw	19710410	24	02 93689010	4261049	8
3830	matthew	slape	9	lawrence close		chinchilla	5125	tas		28	02 38200279	3634687	0
1871	benjamin	ikic	1	woodgate street		harvey	2094	qld	19000214	31	04 26973087	3545730	4
441	lucf	flanagan	3	rennie street	pleasant views	wheelers hill	4211	qld	19360820	30	07 52499090	8689811	5
830	scott	foreman	63	dooring street		bull creek	2486	vic	19110830	25	04 04502090	9312372	0
4881	jye	montin	24			hampton park	3023			33	03 69098337	7948647	6
4081	xepheren	purton	32	marcus clarke street		watchupga	5087	nsw	19290102	37	07 50117979	1825683	6
3511	ethan	kign	60	bushby place		nicholls	3720	sa	19790722	38	07 80642256	7582746	9
471	cooper	halds	24	carpenter close		waitara	2578	nsw	19631008	44	04 98243278	5907968	3
631	nathan	graziltin	20	bonython street		coffs harbour	2232	qld				5593021	5
810	kadin	fogg		heagney crescent		upper orara	2170	nsw		19	03 91607216	4966325	3
4680	mia	hubbard	8	carslaw street	pinehurst	hobart	2021	vic	19160526	30	08 80420858	2214473	6
730	sophie	kilgallon	138	mcclintock street		reservoir	4620	wa	19810428	25	02 29366278	5637662	0
1710	josephine	eva	5	dumas street		south strathfield	3188	nsw			07 53183498	9519165	3
4970	georgia	anderson	16	clive steele avenue	mimosa	bassendean	2138	qld		24	03 32873730	9499904	1
1001	beau	fitzsimons	363	burdekin street	cooltah dairy	riverton	2350	nqw	19771031	32	04 97168619	3013908	4
4040	holly	otieno	7	cockle street	ravenscraig	gympie	2066	nsw	19420627	26	08 39007552	2305502	4
1940	emiily	dunning	48	croton street	bundaberg specialist centre	woodcroft	2023		19810110	24	02 77254694	6093453	3
3300	joshua	styles	23	pankhurst crescent	cheshire	cherrybrook	6030	vic	19050920	22	07 14974315	4324621	9
1160	brooke	collins	14	badham street		leichhardt	3765	wa	19061002	35	07 75186419	1151075	1
3571	riley	thomsen	45	broadby close		cowaramup	2075	vic	19140930	37	04 82146946	2173095	7
3520	emiily	glover	8	mather street	wattle valley	west woodville	4226	nsw	19600328	28	04 33371405	9001382	3
1501	samul	slattery	141	martley circuit		ingleburn	2611	qld	19961128	20	02 65895918	4510636	9
2420	jayde	hood	43	vagabond crescent		inverell	3202	tas	19381119	22	02 02753094	9897671	5
2210	brooke		4	ridley street		morisset	6432	qld	19210621	24	04 26109294	7828545	9
2870	harry	grundel	20	jaeger circuit	bellview	applecross	6020	nsw	19781128	29	03 57842506	2398974	3
3330	mark	kirwan	11	powlett street	mayberry farm	hurstville	2209	nsw	19060608	32	02 25321891	5637267	8
1121	marcus	paradiso	431	alexander mackie circuit		lidcombe	2161	nsw			02 54473348	7362202	3
3140	max	dyer	31	marconi crescent	langa court	penrith	2229	qld	19400704		03 52044911	3420599	7
461	miranda	eark	215	jardine street		oatley	5038	vic	19520128	28	08 76239674	2320989	8
01	chloe	lane	214	gellibrand street		dingley village	2095	wa	19230702		07 59659513	6364326	0
2981	alannah	wilson	120	reed street		o'connor		sa	19730402		03 81385861	9166462	7
2481	talia	lapuz	27			prospect	5050	nsw	19760901	37	08 74261323	3151606	4
661	emiiy	hawke	81	sternberg crescent	jessfield	blacktown	4350	qld	19040404	22	07 47348328	5579095	9
4770	cooper	sistea	16	edmond close	kalimna	stanmore	2530	nsw	19680523	36	04 47247155	1001230	7
1270	gregory	bateman	25	toona place		lithgow	2456	nsw	19670104	28	03 45085028	5102172	8
2050	cooper	rogers	11	wilkins street		dubbo	6061	sa	19660131	39	03 08002511	8674288	9
3040	thomas	rawlings	31	stretton crescent		west hobart	3046	tas	19460407	34	04 91958709	2227326	0
1930	jassim	berry	61	hillebrand street		maroochydore	2611	vic	19460224	33	02 79448976	9537270	6
3600	eva	eldridge	20	halfrey circuit	gainsbury (cnr waldegrove r road	belrose	2049	qld	19341203	30	04 46694016	5586336	7
1311	lucy	wescombe	14	sugarloaf circuit		sandstone point	5069	qld		28	07 22065181	2907321	2
4260	simone	leaney	140	mckeahnie street		boronia	4819	qld	19240304	37	02 94035315	8145030	9
2001	liam	heffernan	150			scamander	6064	qld		35	07 38976406	3756150	8
691	courtney	correll	20	mcmillan crescent		mosman	3134	wa	19700118		02 97588296	1156436	8
3871	harrison	vogt	18			sunbury	2320					5475940	4
690	courtney	correll	22	mcmillan crescent		mosman	3134	wa	19700118		02 97588296	1156436	8
3841	erin	mccullagh	2	illingworth street		kingstrove	2221	nsw	19421107		03 35180184	1998200	4
4851	nick	strachan	16	cromwell circuit	coolalie	werribee	3029	qld	19840707	36	04 91336295	9058774	1
3530	lucas	little	169	paul coe crescent		mount hawthorn	2871	qld			04 31934236	6841307	1
501	jacob	johnson	170	boustead circuit		craigmore	3666	vic	19010222	32	03 55873497	6073143	0
4760	annabel	oakes	21	bentham street	ballandoon	toodyay	4065	nsw	19700515		03 59029371	9836068	7
720	jacqueline	haigh	2	beasley street		oxenford	3938	qld	19400101	29	08 80215921	3740529	3
1210	alexander	mcginity	15	howie court	briarlea	greta	3337	nsw	19370419		03 07726295	1109874	6
1530	jack	sewerle	74	curtain place	locn 1862	silvan	4007	vic	19391215	20	03 71103021	5568498	4
2130	jacob	paton	68	alarmon crescent		bellara	2021	nsw	19950701	28	02 72673237	2469595	5
540	bailee	thomas	7	badimara street	westfield shoppingtown	castle hill	4170	tas		33	08 16692707	3401032	2
4611	kenneth	lews	603	florence taylor street		ashmore	3218	sa	19120309		03 04877177	4361925	1
3910	emiily	scott		nangor street		hornsby heights	3189	vic	19260621	27	08 09580100	7022076	0
1631	joel	bartsch	38	namadgi circuit		broulee	2222	nsw		31	07 20963285	2172969	4
3120	d'arcy	silcox	4	guthridge crescent		berwick	3016	tas	19520729	21	07 32467214	8279983	8
600	caitlin	bruty	548	clive steele avenue		port augusta	2322	qld	19921019	31		2913484	9
3590	ridley	reeves	23	mortlock circuit		denison	3777	nsw	19990807		08 01089062	6741952	5
2851	elly	tarud-kuborn	116			warnbro	3123	nsw	19860524		02 03516562	7654919	1
121	emiily	rumney	46	learmonth drive		windsor	2446	nss	19320826	36	04 05410406	3263628	0
1521	jake	wilson	18	altson circuit		mapleon	6110	vic	19820120	27	03 95789465	7532446	8
2651	kyle	marshall	895	sanderson close		fairfield heights	3022	vic	19181109	30	07 96693510	2274407	9
1190	zach	toulantas	19	lynch street		dianella	3163	vic	19751024	24	04 69354326	1348816	7
2960	max	langdon	20	madigan street	lucaya	blackmans bay	3084	nsw	19930520		02 21206495	9942926	7
1011	phillip	dohnt	10	bastin place		walch	2099	sa	19271001	24	04 26514471	9329530	1
2161	sa	walden	29	fullagar crescent	box farm	biggera waters	3021	vic		32	08 35573836	6599374	2
3881	holly	johnson	21	gatton treet	peak downs mine	bayview	5012	vic	19781127	32		8199458	8
4231	danienle	filipi	8	holden crescent	wymea park	warrnambool	2289		19310115		08 29275636	3960338	7
2370	michael	mason	9	chipperfield circuit			5049	nsw		35	02 22296931	2767665	7
4480	kaysey	pastore	8	terewah circuit		floreat	2250	nsw	19640618	30	02 69876169	7532003	4
470	cooper	hales	24	carpenter close		waitara	2578	nsw	19631008	44	04 98243278	5907968	3
2871	harry	grundel	20	jaeger circuit		applecross	6020	nsw	19781128	29	03 57842506	2398974	3
890	jenna	packer	12	jaeger circuit		thomastown	3000	nsw	19210530	26	07 46813083	8507221	5
1161	brooke	collins	14	badham street		leicharot	3765	wa	19061002	35	07 75186419	1151075	1
1951	thomas	edwards	34	fergusson crescent		mitcham	2100	sa	19030113	24	04 88348589	4944516	7
1191	zach	toulantas	19	lynch street		dianella	3163	vci	19751024	24	04 69354326	1348816	7
4890	alexandra		12	crichton crescent		albert park	3461	wa	19221210		04 00294100	8599477	9
3570	riley	thomsen	45	broadby close		cowaramup	2075	vic	19691113	37	04 82146946	2173095	7
3690	charlie	marwaha	27	luxor		browns plains	2506	vic	19311123	35	03 29837823	6595998	1
2830	leah	sherlock	129	symers street		charters towers	4720		19921226		04 03790660	5146743	8
1580	bianca	holland	15	tooma place		tewantin	2650	nsw	19080411	37	03 50457686	3247245	6
2670	madison	higgins	1		rosedale	pooraka	3564			27	02 37051811	9062353	7
210	harrison	jacobsen	6	sinclair street		shepparton	2787	qld	19731024	30	08 20856681	5968525	7
4821	caitlin	serk	7	james street			2627	vic	19991128	26	03 98623059	7212075	0
3640	charlotte	deboer	22	dexter street	coralyn	buderim	3215	nsw	19690628	39	07 32310980	4600852	6
2171	olivia	miels	55	bingle street		ashwood	5291	nw	19830910		07 37549876	8572402	6
2251	sean	radonc	3	bambridge street	medical centre	dardanup	3175	qld	19240405	24	08 50399206	3160818	2
4411	jared	o'neil	52	poynton street	cameroo	kambah	2026	qld	19460712	26	04 37750011	6770861	5
2470	emiily	stitt	22	federal highway		toowoomba	3021		19940101	29	07 27192714	3982035	5
191	dillon	wellstead	38	priestley place		wentworth falls	3012	sa	19900822	24	03 07864792	5178930	4
2000	liam	heffernan	150		the potteries	scamander	6064	qld		35	07 38976406	3756150	8
130	gianni	parletta	23	currey street	anglewood	wilmington	0820	nsw	19460701	31	04 02309483	8937453	2
2751	thomas		39	tiegs place		berwck	3355	nsw	19881201	30	04 15775523	1974785	2
2520	mia	koop	11	buller crescent		pymble	2429	nsw		37	08 28818800	5906054	2
4460		woodward	6	dookie street	brahman stud	wauchope	3629	nsw	19801129	38	08 61635453	5032081	5
4990	joel	scarman	4	blackburn street	weetah cottage	berkeley vale	2144	vic	19730623		04 36138433	5986456	7
3561	james	levex	48	meares place	spencers brook	winston hills	2780	qld	19560218	23	07 16411905	4668376	9
1820	mikayla	elding	21	marsden street	pindara medical centre	rowville	2641	vic	19390504	35	03 98308727	5165520	0
4940	lynton	bunder	109	myles connell crescent	the dome	edithvale	2022	nsw	19030313	19	02 74215744	5026336	8
3111	deayn	bond	59	hicks street		wagga wagga	5290	qld	19511118	27	02 89526067	9201130	1
2621	daniel	burkhrdt	118	ina gregory circuit	myrtle vale	moonee ponds	4310	nsw		24	07 43212084	6412554	2
4681	mia	hubbard	8	carslaw street	pinehurst	hobart	2021		19160526	30	08 80420858	2214473	6
4360	dale	rowley	14		thornbury house	wudinna	3015	vic	19000418	32	02 10026051	8941994	3
4800		churchley	22	maitland street		hornsby	3393	nsw	19810303	28		6020264	8
2780	zachary	stanford	4	wybalena grove	sect 341	beechworth	6028	nsw	19110830	24	03 07161761	2611651	3
3250	jackson	excell	20	railway street		derby	2096	vic	19670110		03 95875801	2476003	1
951	brooke	weir	127	leahy clbose	villa 27	mermaid waters	3028	tas	19460205	26	04 57712037	3492857	1
3951	kailey	david	35	mckillop circuit	blueberryfarm est	templestowe	2161	tas	19741230		03 47462084	1830017	7
1200	kelsey	o'sullivan	3	gratwick street	memorial vlge	carlton north	2088	vic			04 51679372	2712615	2
2081	jessica	dowd	28	aspinall street		aldinga beach	3181	bsw		25		2481294	4
1441	samantha	arnall	14	henslowe place			3142	nsw	19340724	25	08 87181269	4896504	4
3421	ella	edwards	4	noble place		red cliffs	2731	qld	19480924	35	07 59525524	3893340	3
190	dillon	wellstead	38	priestley place	mellour court	wentworth falls	3012	sa	19900822	24	03 07864792	5178930	4
2440	paige	martin	37	hakea crescent		new norfolk	4215	tas	19140830	33	07 35310328	4148387	5
2911	tiana	freeman	39	barnesplace	riverlnds village	corryong	3198	vic	19040202		04 59204166	7117095	8
560	holly	beck-clark	14	giles street		chadstone	3215	nsw	19330130	30	08 47672606	2962472	8
3291	jesse	montgort	11	findlay street	albany creek exch	ashfield	3185	vic	19060912			7537308	5
920	oliver	arunachalam	12	dowsley place	grange house	gilgandra	2333		19190322		03 12889176	3379208	4
530	takeisha	aylett	28	whatmore court	kangaroo flat	norman park	2264	qld	19950217	26	08 06126265	4597310	9
3820	monique	quick	24	hawker street		mount warrigal	4007	qld	19380710	28	08 80700019	3935039	0
3691	charlie	marwaha	27	luxor		browns plains	2506	vic	19311123	35	03 29837823	6590998	1
160	jordan	ferguson	34	maddison close		kariong	3073	sa	19330923	25	02 62947262	1524896	7
1000	beau	fitzsimons	363	burdekin street	cooltah dairy	riverton	2350	nsw	19771031	32	04 97168619	3013908	4
3660	timothy	soave	215	hugh mckay crescent	p m cottage	narrogin	3498		19850403	24	08 58939481	6873138	8
3011	charlize	roche	1067	mimosa close		woree	2263	vic	19470921	27	02 91989727	4257974	9
4441	jordan	garcia	14	zox circuit		seaham east	2528	nsw	19480309		07 57990617	8694139	8
3481	madison	roach	100	carnall close	the pines	palmerston	4810	vif		27	08 29628216	4318643	9
1671	jamie	brennan	53	bass garden	adelene court	tatura	2107	vic	19370102	39	03 99989978	6464156	1
721	jacqueline	haigh	22	beasley street		oxenford	3938	qld	19400101	29	08 80215921	3740529	3
4301	jye	mcfee	52	duffy street		geelong east	4132		19170516		07 79365739	6953978	3
4470	eliza	heerey	3	kavel street	parrish	johns river	4108		19490429	22	03 84031478	3400110	6
3340	phoebe	lewis	2	wyatt street		north gooburrum	2575	nsw	19290212	25		9963973	3
2480	talia	lapuz	27			prospect	5050	nsw	19760901	37	08 74261323	3155606	4
291	michael	allie	40	barton highway	con crowley village	robivale	3162	vic	19690605	25		2215409	0
2800	teagan	davies	32	beal place		tooloom	4105	sa	19681020	31	04 13247517	2381608	0
2521	mia	koop	11	buller crescent		pymble	2429	nsw		37	08 28818800	5906034	2
3870	harrison	vogt	18			sunbury	2320					5475945	4
3631		mcglssson	22	atkinson street		wantirna	2262	vic	19240423	34	03 90362025	7420176	6
90	jarryd	howard	21	bimberi crescent		south yunderup	3765	vic	19170728		08 12275283	4785647	0
1331	georgia	hunter	3	caley crescent		davidson	3357	vic	19730122	40	08 64038149	9650075	1
3181	teesan	notley	4	clark close		charters towers	2827	nsw	19380601	35	03 67373058	2516426	1
3390	thomas	miles	5	mainoru place		red hill	3250	nsw	19360107		07 55898928	6670459	8
2540	ainsley	ward	24	boehm close		durras lake	4211	vic	19350217		02 18060880	7552082	7
2560	jett	wiffen	4	berrell street		karrinyup	2707	wa	19371128	35	08 13460226	8362691	7
440	lucy	flanagan	3	rennie street	pleasant views	wheelers hill	4211	qld	19360820	30	07 52499090	8689811	5
41	timorhy	muller	82	lanley square		rossmoyne	2099	nsw	19120722	29	07 92316806	5328658	7
2270	trent	sulzberger	1	wanganeen avenue		gympie	6026	sa	19421226		04 56191928	7964959	9
2450	jordan	mitchell		rosman circuit		gloucester	3272	tas	19081029	25	08 10063537	5667131	8
2920	bayden	drenth	47	augustus close		hallett	2358	nsw	19270409	25	02 45939003	9796589	5
311	jessica	allen	83	yantara street		cremorne	2502	vic	19840824		07 33700863	8130674	1
1340	courtney	lewis	1	priddle street		invermay	2750	nsw	19280304	35	03 13763686	5472497	2
3911	emiily	scott		nangor street		hornsby heights	3189	vic	19260621	27	02 62412618	7022076	0
4340	amber	reichelt	109	staaten crescent		ambleside	2650	nsw	19830324	35	03 10860556	9030806	8
4880	jye	montin	25			hampton park	3023			33	03 69098337	7948647	6
2090	montana	edson	19	currong street		halifax	2090		19620712	33	02 29414773	1597960	6
2750	thomas		39	tiegs place		berwick	3355	nsw	19881201	30	04 15775523	1974785	2
40	timothy	muller	82	lanley square		rossmoyne	2099	nsw	19120722	29	07 92316806	5328658	7
4810	alexander	burge	146	horsley crescent	kingscliff veterinary clinic	bray park	3182	nsw	19720510	28	03 78499334	6759454	5
910	xavier	chrysanthou	9	strzelecki crescent		coleambally	6210	act			07 65919077	1725723	2
1411	erin	bernhard	116	dooring street		redcliffe	7268	sa	19270024	24	08 96000474	1307591	5
3141	max	dyer	31	marconi crescent	langa court	penrith	2229	qld	19400704		03 52044911	5687606	7
3271	jasmine	watts	2	ennor crescent		cockatoo	4128	s	19720620	31	07 57904381	6857601	4
2170	olivia	miels	55	bingle street		ashwood	5291	nsw	19830910		07 37549876	8572402	6
3331	mark	kirawan	11	powlett street	mayberry farm	hurstville	2209	nsw	19060608	32	02 25321891	5637267	8
881	nathan	wright	22	ringrose crescent		bobya	2904	nsw		31		4294965	6
320	chantelle	finch	20	aitken circuit		frankston south	2225	qld	19271021	32		6072899	6
3780	shannon	sullivan	50	durack street		castle hill	4211	qld	19721209		08 08828883	9794635	1
4620	mackinley	pitfield	77	chippindall circuit	locn 12146	montmorency	4510	wa	19440926	25	08 60049956	1030179	0
2761	chelsea	delany	26	rossarden street	aprt 18 the village	mount waverley	2000		19740191	32	07 59095260	7348339	6
2691	yasmin	moller	29	guthridge crescent	whurlie stn	underowod	4213		19880915	28	02 56909959	3390912	0
2400	phoebe	hagedorn	64	chandler street	araluen	kedron	2303	qld	19901213		04 33250791	3109954	8
4280	nacoya	braunack	19	mitta place	sunny valley	tempe	3083	sa	19710318	29	03 68648986	8677871	9
901	erin	shay		cumpston place		broadwatcr	3162	wa	19740405	30	04 90091141	1653555	6
1170	jackson	crane	129	mcvilly close		innisfail	2795	qld	19760811	23	03 45454138	9048573	6
2550	zachary	kanhanouvong	7	healy place	belmont cottage	northam	4133	nsw	19701031	16	07 65472979	9818217	5
4290	konstantinos	ivory	27	knoke avenue		bassendean	2341	sa	19301011	29	04 32398666	4520256	0
1291	ashleigh	alcock	1	brennan street		st clair	4059		19900811	34		7255003	9
241	zac	stebbing	3	crossley close		glen waverley	3071	nsw	19510709	33	07 26139670	5840989	0
4931	hannah	perkusic	15	victor place	caloundra garden	northwood	3452	wa	19330903	28	08 87478331	6112665	0
3971	lachlan	elliott		barlow street		minyip	3340	nsw	19800214	30	03 90723006	1525450	6
4921	mathew	knight	8	maccallum circuit		narre warren north	4415	qld	19350606	25	08 35106234	7614593	3
4310	shelby	piscitelli	243	leven street	orana	cobram	4352	nsw	19770209	31	04 04557273	4530599	5
4930	hannah	perkusic	15	victor place	caloundra garden	northwood	3453	wa	19330903	28	08 87478331	6112665	0
1110	james	ditty	23	crozier circuit		leichhardt	2041	vic	19700511		04 03372386	8789607	6
4540	harley	windebank	2237	ewart street	hse 187	bannockburn	2156		19051023		02 56433476	9074006	3
251	damien	gavallas	1	clem hillqstreet		swansea	7250	qld	19930809		08 32985570	1474516	2
4070	abbey	jacobson	1116	proby place		melbourne	2038	vic	19970513		07 33596173	8370934	2
541	bailee	thomas	7	badimara street	westfield shoppingtown	castl hill	4170	tas		33	08 16692707	3401032	2
1531	jack	sewerle	74	curtain place	locn 1862	silvan	4007	vic	19130224	20	03 71103021	5568498	4
3150	andrea	hastings	172	lennon place		carramar	4213	nsw			02 96768845	3888412	0
821	ella	lamprey	17	totterdell street	emuview	wishart	4700	nsw	19860911	23	02 84680392	7829910	1
11	gabriella		12	milford street		dakabin	2227	vic	19600115	38	04 81631418	4841193	6
980	finn		3	fitchett street		jan juc	5453	nsw	19110810	26	03 21861005	3612425	6
2350	jayden	coulthard	25	alexander street	lazy acre	warilla	4226	qld	19500721	37	07 43447196	3069764	4
2110	callum	delany	26	benson crescent	balanie	higgins	4035		19970123	30	07 96477091	9808265	9
1320	ryan	flynn	12	paterson street	edina park farm	auburn	2449		19780319	25	03 81607085	7401697	5
1481	jessica	white	36	david street		bathurst	7320	vif	19891121	26	03 09269170	9122118	6
2570	toby	pedersen	46	garrad court	carinya	caulfield south	4519	nsw	19250719	27	04 10864036	5818205	0
1970	sophie	lethbridge	25	lincoln close		oakleigh	3166	nsw	19140425	32	08 57586003	5415029	8
4101	chatlie	warhurst	80	mokoan place	glenwood	capalaba	3152	nsw	19821016	22	02 59372247	5504186	1
3031	fraser	clarke	48	helemon street		hendon	2094		19871219		04 88449306	2037078	0
3720	isabella	butler	23	fisk street	nareen garden	nulkaba	2261	vic	19321122	25	02 59503268	8760755	3
2841	lachlan	macor	178	andado place		mitcham	6065	nsw	19301106	27	03 92518694	8141677	6
4711	emiily	wylws	29	kardang street		laverton south	6076	qld	19000405	27	03 98569427	1349336	5
3990	coby	petras	28	allara street	henry kendall village	caulfield south	5109	vic	19360831	32	08 41458954	4466389	2
831	scogt	foreman	63	dooring street		bull creek	2486	vic	19110830	25	04 04502090	9312372	0
4390	phoebe	paltos	42	kosciusko avenue		dunsborough	3070	nsw	19960813	27	08 18690983	2063887	6
2311	william	miels	34	carruthers street		llanmarth	2041	nsw	19911210		07 76598603	5979560	1
321	chantelle	finch	20	aitken circuit		frankstn south	2225	qld	19271021	32		6072899	6
391	luke	pepper	10	hurwood place	gnalta	narrraweena	2170	nsw		28	04 26483158	9319519	4
1791	pino	rogers	1	castleton crescent	dijoe station	highton	3187	qld	19280503	30	03 68220679	2262808	4
1051	aneka	wilson	73	wilsmore crescent		sunshine	4017	vic		37	07 66876335	8687391	4
1800	jacob	spilsbury	7	galbu place	lowan palms	ulverstone	2648	vic	19410913		03 53537021	3644521	1
1721	michael	hookway	8	mountain crdeek road	rsde 261	westleigh	3133	tas	19611101	29	08 23841560	7515588	1
1421	lachlan-john	corby	17	astelia place	millamurra	vincentia	2153	qld	19392228	33	02 48225823	8261357	2
1130	hannah	richards	78	millhouse crescent		buchan point	6028	nsw		25	07 72108674	5429572	0
2200	cooper	blazevic	99	weavell place	broadlands est		6147	vic	19640928	19	04 86518666	9818960	4
4561	cameron	o'brien	45	beilby place	tynedale cottage	tiaro	2324	vic	19821002	25	03 72748957	6948266	8
3121	d'arcy	silcox	4	guthridge crescent		berwick	3016	tas	19520799	21	07 32467214	8279983	8
481	alex	ford	30	alli place		neutral bay	5109		19610501	31	02 75688768	5700975	1
4071	abbey	jacobson	1116	proby place		melbourne	2038	vic	19970513		07 33956173	8370934	2
4321	kaitlyn	tong	14	denny street	camboon	semaphore park	2160	qld	19640915		03 52587229	3881343	1
4650	harvey	maclean	144	mackaness place	lyndoch	gladstone	6333	nsw	19920921	30	03 36156886	4505025	4
1770	zachary	blakemore	4	foskett street		hawthorn	7320	wa	19150713	25	04 54265340	3498079	1
61	mikaela	nrs	36	beirne street		raby bay	2160	nt	19990509	26	08 73958146	1057852	3
4531	harrison	greogry	23	irvine street			3345	nsw	19230423	30	04 53497259	7927611	8
1980	jacinta	king	18	temperley street		chester hill	7306	nsw	19710410	24	02 93689010	4261094	8
1520	jake	wilson	18	altson circuit		mapleton	6110	vic	19820120	27	03 95789465	7532446	8
4240	cameron	bergin	94	knaggs crescent		freeling	2537	vic	19450822		08 42831047	9690071	8
3840	erin	mccullagh	2	illingworth street		kingsgrove	2221	nsw	19421107		03 35180184	1998200	4
4771	cooper	sistea	16	edmond cose	kalimna	stanmore	2530	nsw	19680523	36	04 47247155	1001230	7
970	michaela	smith	1	davidson street	high nunnock	willetton	3089	nsw	19270904	37	02 94162438	5173769	1
1900	cameron	jankovic	26	wakefield avenue	airton	mount barker	3030		19260816	39	07 81631854	4355071	8
2160	sam	walden	29	fullagar crescent	box farm	biggera waters	3021	vic		32	08 35573836	6599374	2
911	xavier	chrysanthou	9	strzelecki crescent		coleambally	6219	act			07 65919077	1725723	2
1751	connor	brown	198	jeffcotzt place	quantock	blackmans bay	2000	nsw	19850716			8466831	8
4500	isabella	johnson	121	wheeler crescent	long pointvia	warranwood	4855	sa		23	08 45000866	6397180	0
3980	jacqueline	spartalis	12	hamelin crescent	flt 7	bowen	4034	act	19011113	26	07 10379276	8303646	7
4610	kenneth	lewis	603	florence taylor street		ashmore	3218	sa	19120309		03 04877177	4361925	1
4030	tasman	ward	4	fryans place	highland valley est	nerang	3631	nsw	19380915	36	08 89204293	1304200	4
1131	hannah	richarqds	78	millhouse crescent		buchan point	6028	nsw		25	07 72108674	5429572	0
1430	leo	goldfinch	5929	boobialla street	lynian	naremburn	2319	sa	19570423		03 17915039	8557378	6
1020	lachlan	bradley	65	drysdale circuit		bradbury	2196	vic	19730925	28	02 56840964	2958560	0
1250	abbey	griffith	7	macgregor street	brindabella specialist centre	burwood	2165	qld	19190615	26	03 54964733	4329964	6
4131	nathan	radin	176	gallagher street	yarra junction	reservoir	3912	qld	19509419	35	02 64019527	5019610	2
101	riley		69	limestone avenue		coombabah	4300	vic	19381006	32	02 82736226	5975454	4
2711	aimee	yates	2	fourth street	sunrise	balgowlah heights	2446	vic		29	03 37451587	4753046	5
2680	emiily	treloar	86	longstaff street		rye	2067	nsw	19861008	23	04 31252818	9771578	6
1760	alissa	drumgoon	159	pridham street		phillip bay	2484	vic	19070516	25	04 65400025	4003461	1
201		tyler	34	augustus way	port hikls	rosedale	2138	sa	19090910	27	08 48684725	7503478	0
4400	matilda	white	27	streeton drive		st albans park	6148		19021024	29	04 65934005	2608972	2
1060	harry	gallas	64	crisp circuit		brighton	3073	nsw	19880826		03 81299723	5297138	5
991	meg	virgin	15	a'beckett street	alloura waters vlge	wendouree	3106	vic	19251212	12		3527459	3
891	jenna	packer	12	jaeger circuit		thomastown	3000	nsw	19210530	26	07 46813083	8506221	5
1920	bailey	graham	9	bavay place		oak park	3187	wa	19360617	22	02 84458954	6120575	2
3080	jacob	wragg	42	lewis luxton avenue		corryong	3939	sa	19590427	30	04 46065424	2525720	5
3701	holly	hamer	14	stow place		taylors lakes	2320	vic		29	04 81969156	8791824	3
4151	noah	reynolds	100	drysdale circuit		coolum beach	3084	tss	19920123		02 96066797	8506346	7
2280	luke	perrey	4	priddle street		fitzroy	6060	nsw	19890203	34	04 44205208	2395148	3
3110	deakyn	bond	59	hicks street		wagga wagga	5290	qld	19511118	27	02 89526067	9201130	1
1361	abby	chapman	78	tanderra crescent		cranbourne	2034	nsw	19020725	33	08 85456704	3677695	8
4021	lucy	palma	19	tauss place	lynwood	harriet	3269	vic	19639002	33	08 03042815	5365671	1
120	emiily	rumney	46	learmonth drive		windsor	2446	nsw	19320826	36	04 05410406	3263628	0
780	luke	atkinson	13	campbell street		allambee south	3556	nsw		26	07 36295829	3969159	7
3890	gracie	gioffre	32	britten-jones drive	midlands terrace	bayonet head	2227	nsw	19580316	30	08 87237015	2541118	5
1150	elizabeth	hannavy	5	arabana street		chadstone	5014	nsw	19520624		03 35507178	1898151	0
2241	alexnder	rolke	11	mckillop circuit		dundas	3878	qld	19920520	26	07 09128330	2638311	0
3851	alicia	roscrow		deloraine street		rooty hill	2810	vic		37	08 23498461	7206311	4
2910	tiana	freeman	39	barnes place	riverlnds village	corryong	3198	vic	19040202		04 59204166	7117095	8
1870	benjamin	ikic	8	woodgate street		harvey	2094	qld	19000214	31	04 26973087	3545730	4
1370	april	szabo	32	torrens street		hollywell	3066	nsw	19820705	32		2786865	6
1471	maya	braihtwaite	61	bargang crescent	kanyaka	healesville	2620	nsw			07 74640455	7379891	1
1281	joel	durhma	296	kriewaldt circuit		berriedale	4520	nsw	19770706	31	04 26033648	5964105	1
1061	harry	gallas	64	crisp circuit		brightsn	3073	nsw	19880826		03 81299723	5297138	5
2080	jessica	dowd	28	aspinall street		aldinga beach	3181	nsw		25		2481294	4
3531	lucas	little	169	paul coe rescent		mount hawthorn	2871	qld			04 31934236	6841307	1
551	lani	hrdalo	10	mattingley court		karrinyup	3162	vci	19280306	34	02 83323945	6123535	2
2641	sarah	clarke	8	kambalda crescent		coleambally	3039	nsw	19810620	24	04 64726493	4770040	9
231	jade	den hartog	77	rason place		tanunda	2360	nsw	19270530	24	02 31990015	6314753	9
1300	zali	halton	34	catani place	fregon comm	st kilda	2529	nsw	19620729	29	07 48127990	3811845	4
1841	thomas	connellan	357	bunny street		ballarat	4157	act			03 19884515	3073104	6
4600	james	schoolderman	25	alpen street		wynnum	4558	qld	19681007	21	04 86633474	5919671	4
800	ava	crawford	134	tregellas crescent		kyneton	4307	vic	19020208	25	02 13586472	5553703	2
640	david	piles	3	elder street		brighton north	4215	vic	19761103	35	07 27499904	7030241	8
2291	elly	brearoey	30	fairfax street	talonmane	stafford heights	2650		19740112	29	04 50787878	3967314	5
4200	sebastian	pearce	50	lavery place		devonport	4558	tas	19010212		08 71744011	4001630	3
4330	elle	hyde	6	spigl street		tinana	5341	vic	19280415	30	04 23508597	9127097	0
2191	renee	van der	65	napier close		port noarlunga	3450	nsw	19061009	42	03 93031039	9655600	1
240	zac	stebbing	33	crossley close		glen waverley	3071	nsw	19510709	33	07 26139670	5840989	0
590	annalise	green	4	renmark street	herritage springs	berkeley vale	3116	vic	19951206		03 01564903	5433966	6
4091	riley	lafferty	92	keverstone circuit		white rock	5600	vic	19240428	26	04 40093454	2313053	7
4420	jayden	walton	18	yambina crescent	tambara	greenmount	2322	nsw	19120908	25	03 20861284	9436846	2
570	esther	van boom	9	birchall street	springflat	penrith	3150	vic	19780714	31	07 55769472	8653551	5
1461	ella	smith	22	mackanesshplace		warrnambool	4132	vic	19950601	30	03 85621136	6365228	6
1140	madison	cappello	348	jackie howe crescent		yallambie	5453	wa	19411108	27	07 36438059	8738829	8
3430	savannah	karbowniczek	5	wuruma place		st andrews	3082	sa	19320121	35	07 20961344	6224834	8
4281	nacoya	braunack	19	mitta place	sunny valley	tempe	3083	sa	19710368	29	03 68648986	8677871	9
1730	joshua	zaina	68	field street		boyne island	4810	qld	19210122		03 23756693	8074031	3
2740	henry	jones	158	hinkler street		richmond	6055	vic	19520429		08 80456676	5668719	1
3281	aleisha	marschall	252	alexandra street	willowbrook	mudgee	4572	nsw			07 96783536	4538839	8
3061	thomas	harben	62	hopegood place	dp 668989	rockhapton	4670	wa	19410513	31	03 49047403	1583195	8
1201	kelsey	o'sullivan	3	gratwick street	memorial vlge	carltoncnorth	2088	vic			04 51679372	2712615	2
2010	paul	archibald	6	kissane crescent	kookaburra vlge	jannali	2448	vic	19990411	19	08 08217510	3226122	1
3831	matthew	slape		lawrence close		chinchilla	5125	tas		28	02 38200279	3634687	0
1040	trevor	burner	37	gavin place		berry	2540		19451225		03 45595762	7596794	3
4031	tasman	ward	4	fryansnplace	highland valley est	nerang	3631	nsw	19380915	36	08 89204293	1304200	4
3450	tiana	karandakis	1	cockle street	locn 6357	turramurra	2010	vic		29	03 22432781	7453487	1
4581	riley	turley	30	harrison street	braesidz	toowoomba	7275	nsw	19381008			1621677	7
4720		bennett	78	mactier place		eastwood	4722	nsw		25	07 65815512	1830612	6
1221	summer	handey	45	pinkerton circuit	currawang	greenwith	2650	vic	19720317	35	02 69615311	4443060	5
3070	briony	davies	10	rosella street	collingrove stud	gladstone	4068	vic	19330823	28	03 53938929	7065233	3
1901	cameron	jankovic	26	wakefield avenue	airton	mount barker	3030			39	07 81631854	4355071	8
650	ella	wiese	64	goodwin street	westmeath	edensor park	4211			23	02 12365268	9227299	3
4000	talia		10	savige street		croydon park	2250	qld	19730926	27	03 34844642	4247128	3
791	traviw	thompson	35	highett street		kardinya	5131	vic	19150510	32	02 82776829	4056976	2
2431	fynlay	muegel	20	fossey street		flying fish point	2262	vic	19950422	22	02 55059617	5434461	7
2831	leah	sherlock	129	symers tsreet		charters towers	4720		19921226		04 03790660	5146743	8
4691	julia	stevens	35	heard street		mirada	2122	vic	19800103	35		1605546	8
3760	ryan	brabin	3	william hudson crescent		wallumbilla	3930	nsw	19860828	28	07 46646120	3166011	4
2900	natalia	thompson	41	roebuck street	pretoria	atherton	2230	vic	19620607		02 73041390	5179371	9
1240	molly	fahey	55	richardson street		laverton	2160	nsw	19420505	26	03 85508453	4997219	0
2781	zachary	stanford	4	wybalena grove	sect 341	beechworth	6028	nswe	19110830	24	03 07161761	2611651	3
2650	kyle	marshall	891	sanderson close		fairfield heights	3022	vic	19181109	30	07 96693510	2274407	9
4491	blake	jordan	98	tewksbury nircuit		spearwood	6430	sa	19360207	39	02 67833565	7377944	7
681	anari	pedrazzini	15	leichhardt street		lockyer waters	4220	nsw	19191214	18	02 62992508	3167148	1
1600	hattie	lunstedt	46	stone place	banyak	beaconsfield	4213		19211219	28	03 83967580	9168546	4
3771	lara		51	belconnen way		galston	2145	vic	19851216	24	07 36427483	5804313	2
2601	liam	johnson	246	simmons place		kalamunda	3219		19431204	36	04 44049174	5637571	4
3241	kadin	wales	17	du faur street		attadale	6018	act	19000117	37	07 03249291	4082058	3
1561	aiden	lysewycz	67	pierces ck		concord	2071	nsw	19900304	25	03 64768865	7360990	2
3321		cresswell	7	fink crscent	halivale station	lane cove	2765	vic	19970305	30	02 74955707	1316225	5
181	jukiana	lowen	479	crisp circuit	the anchorage	baulkham hills	3180	nsw	19221109	28	04 97936907	5072532	7
3091	nellie	richards	5	summerland circuit	old cowcumbla	thornlie	3688	nsw	19510414	33	02 50726654	6819012	7
941	jacob	hennig	32	violet grover place	glensloy	doncaster	4017		19950506	33	08 70420964	9907818	6
531	takeisha	aylett	28	whatmore court	kangaroo flat	norman park	2264	qld	19950217	26	08 06216265	4597310	9
700	breana	rowe	765	limbunya street		werribee	2785	vic	19450411	28	04 89860295	8529654	9
3810	madeline	berling	20	folingsby street		hobart	6060	sa		31	07 06611228	1292605	2
2860	jasper	pawley	407	sproule circuit	villa 79	bogangar	3685	nsw	19780611	32	04 53234019	1132265	5
3770	lara	karic	51	belconnen way		galston	2145	vic	19851216	24	07 36427483	5804313	2
4830	benjamin	gatenby	153	rumker place		south lake		vic	19740128	30	07 99685653	7417851	1
4130	nathan	radin	176	gallagher street	yarra junction	reservoir	3912	qld	19500419	35	02 64019527	5019610	2
3861	jemma	ross	25	barrington crescent		sarsfield	2112	sa	19940721	33	03 93621190	9102471	8
1630	joel	bartsch	38	namadgi circuit		broulee	2222	nsw		31	04 73409884	2172969	4
3231	eva	butcher	97	davidsonstreet	doughboy hill (rmb 50)	queenscliff	3714	qld	19370324	24	08 53046982	4338084	3
2271	trent	sulzberger	1	wanganeenhavenue		gympie	6026	sa	19421226		04 56191928	7964959	9
710	aidan	klose	13	bussau close	noonbarra	west end	3137	sa	19261016		04 03824855	1379840	1
701	breana	rowe	7651	limbunya street		werribee	2785	vic	19450411	28	04 89860295	8529654	9
3131	kate	hyrycz	11	william hudson crescent		tempe	2715		19530411		07 25766723	8643904	2
140	nicole	hollis	3	catchpole street		indooroopilly	2049	vic	19960508	24	08 23267655	1040924	6
3401	ella	kelly	3	dowling street	robina shopping village	rosebery	2134	wa	19241129		08 92473550	8542307	2
4010	jasmin	procter	15	port jackson circuit	the haven	kingsford	2675		19951224	31	02 57109338	3335553	1
4020	lucy	palma	19	tauss place	lynwood	harriet	3269	vic	19630902	33	08 03042815	5365671	1
411	jaden	oakley	40	place bilby		morayfield	3195		19500323	33	03 73505945	2406971	0
1390	barkly	potger	6	crozier circuit		hawthorn	3000	qld	19100202		03 10929699	9352729	6
3671	lily	bailey	2	cullen street		hampton park	3138	qld	19747923	24	08 64509284	1995865	6
1691	alex	kavanagh	11	bural court		woorim	2732	vic	19510267		08 73374577	7479167	1
2300	harriet	swindler	3	buckley circuit		noble park	3941	wa	19341017	34	07 84043005	4874973	8
420	caitlin	bradbury	2	bentham street		warranwood	5034	nsw	19850109	27	03 61153790	2432059	3
3581	ambrosia	flaubert	114	appel crescent	the mews	mariginiup	3330	nsw	19620218	29	03 88256451	5272204	0
4001	talia		10	savige st reet		croydon park	2250	qld	19730926	27	03 34844642	4247128	3
4440	jordan	garcia	14	zox circuit		seaham east	2528	nsw	19480309	32	07 57990617	8694139	8
3510	ethan	king	60	bushby place		nicholls	3720	sa	19790722	38	07 80642256	7582746	9
51	latham	hummel	46	cooling place		dub bo	3057	nsw	19611014	30	07 15828116	4123091	2
4300	jye	mcfee	51	duffy street		geelong east	4132		19170516		07 79365739	6953978	3
81	harrison	jones	32	cowan street		warragul	5064	qld	19621010	38	04 01881208	7131819	3
630	nathan	graziotin	20	bonython street		coffs harbour	2232	qld				5593021	5
2590	stephen	latham	21	hart close		cronulla	2213	nsw	19901225		08 69279809	3127053	6
2741	henru	jones	158	hinkler street		richmond	6055	vic	19520429		08 80456676	5668719	1
4521	liam	ferri	2	heard street		clayton south	3055	nsw	19530717	33	08 34060180	8989942	7
2980	alannah	wilson	120	reed street		o'connor		sa	19730402	23	03 81385861	9166462	7
1861	annabel	liu	21	daley rescent	the springs	hawthorn	3825	qld	19330710	29	02 88032053	8570053	8
2340	mitchell	bailey	30	lyle place		george town	7321	nsw	19180316	31	02 30520898	3854662	5
4660	teagan	medic	81	pendred street	wallamurra medical centre	parmelia	2135		19361024	34	08 73426423	7876735	7
1021	lachln	bradley	65	drysdale circuit		bradbury	2196	vic	19730925	28	02 56840964	2958560	0
2310	william	miels	34	carruthers street		llannarth	2041	nsw	19911210		07 76598603	5979560	1
70	makayla	paterson	39	hazlitt glade		gerroa	3056	vic	19631025	28	07 42516513	8197380	1
840	jenna	elliott	332	heysen street		basin pocket	2671	vic	19880814	35	02 99047810	6433756	8
4401	mayilda	white	27	streeton drive		st albans park	6148		19021024	29	04 65934005	2608972	2
3230	eva	butcher	97	davidson street	doughboy hill (rmb 50)	queenscliff	3714	qld	19370324	24	08 53046982	4338084	3
1560	aiden	lysewycz	67	pierces ck		concord	2071	nsw	19900304	25	03 64678865	7360990	2
1620	fergus	driessen	4	newdegate street	ridgelands	box hill south	3825	qld	19930521	29	02 14188965	7478769	3
2681	emiily	treloar	86	longstaff street		rye	2067	nsw	19861008	23	04 31252818	4771148	6
4530	harrison	gregory	23	irvine street			3345	nsw	19230423	30	04 53497259	7927611	8
1310	lucy	wescombe	14	sugarloaf circuit	reynolds court	sandstone point	5069	qld		28	07 22065181	2907321	2
4961	robert	klaebe	146		kanya	kewe	2214		19700311	37	02 41035365	4890530	8
4701	byron	earls	31	barber cfescent		avalon	4814	wa	19540420		04 04249128	9019640	5
1890	ridley	bryant	58	the national capital private hospital	yanburra station street	ellenbrook	6104	nsw	19070203	33		9165315	5
4180	joshua	natt	10	allman circuit		alexander heights	2453	nsw	19710331	38	03 33851389	7631066	1
3490	ambrosia	marshall	2	captain cook crescent	flt 208	seven hills	4285	wa	19650724	28	03 53659432	4356271	5
4870	evan	griffiths	20	burnside street		murray bridge	4212		19960617		07 81789574	4409233	1
3650	daen	brown	39			latrobe	2299	nsw	19020529	34	04 10898548	8347743	3
4590	imogen	scull	49	le souef crescent	settle downs	hallam	2777	vic		33	04 73268470	4634829	1
1690	alex	kavanagh	11	bural court		woorim	2732	vic	19510207		08 73374577	7479167	1
4410	jared	o'neil	52	poynton street	cameroo	kambah	2026	qld	19460712	26	04 37753011	6770861	5
2290	elly	brearley	30	fairfax street	talonmane	stafford heights	2650		19740112	29	04 50787878	3967314	5
2361	damien	richards	25	chevalief street		mount gambier	3128	tas	19580305	26	03 11766336	7008819	3
1151	elizabeth	hannavy	5	arabana street		chadstone	5914	nsw	19520624		03 35507178	1898151	0
3620	william	reardon	55	nambucca street	edilia	gosnells	2000	qld	19580826	21	07 16174693	9141544	1
2131	jacob	paton	68	alarmon crrscent		bellara	2021	nsw	19950701	28	02 72673237	2469595	5
1480	jessica	white	36	david street		bathurst	7320	vic	19891121	26	03 09269170	9122118	6
3341	phoebe	lewis	2	wyatt street		north gooburrum	5275	nsw	19290212	25		9963973	3
1181	elijah	ballantyne	226	springvale drive	thankful rest caravan park	septimus	3950	vic	19710807	26	08 29131814	4030051	7
4371	reeve	herhert	26	tiptree crescent		toowoomba	3043	qld	19280513	33		4587316	0
351	olivia	lane	5	eleanora street		hawker	7330	sa	19100504	28	02 32933352	8180631	6
3621	wilfiam	reardon	55	nambucca street	edilia	gosnells	2000	qld	19580826	21	07 16174693	9141544	1
2821	emiily	byrne	11	simpson street		tepcbo	2287	nsw	19950629	19	03 49715871	5146986	9
1271	gregory	bateman	25	toona place		lithgow	2456	nsw	19670104	28	03 45085028	5192172	8
4210	amy	grieve	8	mackenzie street	mount york	horningsea park	6155	nsw	19600717	36	02 03293749	7702995	9
500	jacob	johnson	170	boustead circuit		craigmore	3666	vic	19010222	32	03 55873497	3526622	0
3240	kadin	wales	17	du faur street		attadale	6018	act	19000117	37	07 03249291	4080258	3
931	ella	rayner	780	len waters treet		warrnambool	6701	nsw	19360208		04 82487805	8716218	9
3961	georgia	matthews	10	paterson street		wangaratta	5091	wa	19717120	25	07 29355950	7399142	0
2660	cooper	gillick	23	templestowe avenue		tully	2650	vic	19800117	22	02 20717061	2796886	0
4250	brigitte	daniels	43	culgoa circuit	glenearra	wonthaggi	2230	nsw	19000613		07 80334553	8055984	4
3381	jared		12	belah street	university shores	newport	3030	vic	19721202	30		3157386	4
1771	zachariah	blakemore	4	foskett street		hawthorn	7320	wa	19150713	25	04 54265340	3498079	1
4891	alexandra		12	crichton crescent	troy junction	albert park	3461	wa	19221210		04 00294100	8599477	9
1450	joshua	cordon	11	wickham crescent		ashfield	2390	wa	19850724		02 20353082	6553903	2
4361	dale	rowley	14		thornbury house	wudinna	3015	vic	19000418	33	02 10026051	8941994	3
3301	joshua	styles	2	pankhurst crescent	cheshire	cherrybrook	6030	vic	19050920	22	07 14974315	4324621	9
4090	riley	lafferty	92	keverstone circuit		white rock	5600	vic	19240428	25	04 40093454	2313053	7
271	keely	ludlow	322			baulkham hills	3842	wa	19731225	30	08 05597019	7501257	2
60	mikaela	nes	36	beirne street		raby bay	2160	nt	19990509	26	08 73958146	1057852	3
4741	hayley	page	3	abernethy street		noble park	6171	qld	19591030	33	02 95941222	9080384	2
4060	jaden	phillis	312	green street	phyliss stewart house	somerville	3195	nsw	19961008	26	02 56926091	2226562	7
761	emma	o'brien	12	castle place		howard springs	7428	sa		29	03 97657928	6353317	5
1811	james	sorella	27	alberga street	budderoo	alphington	5114	vic	19260524		07 94979446	6618777	2
450	schkirra	bosworth	5	bennett street		malanda	4059	vic	19061201	32	07 14725452	3786009	8
771	michaela	hayes	38	higinbotham street		humpty doo		qld	19710213		03 58627842	7460222	0
900	erin	shay		cumpston place		broadwater	3162	wa	19740405	30	04 90091141	1653555	6
601	caitlin	bruty	548	clive steele avenue		port augusta	2322	qld	19912019	31		2913484	9
1220	summer	handley	45	pinkerton circuit	currawang	greenwith	2650	vic	19720317	35	02 69615311	4443060	5
1431	leo	goldfinch	5929	boobialla wtreet	lynian	naremburn	2319	sa	19570423		03 17915039	8557378	6
3791	pyter	andersson	12	solomon crescent	scoth college	wembley downs	2582	qld		36	04 52944477	8530335	6
1590	alex	jones	18	albermarle place		caulfield north	2148		19210118	24	02 36051676	6594818	0
4140	hannah	harris	601	minehan place		wantirna	2526	vic	19900725	21	02 00801035	9355821	2
2150	brigette	long	3	richmond avenue		eungai	2010	nsw		24	08 76921534	8708544	2
801	ava	crawford	144	tregellas crescent		kyneton	4307	vic	19020208	25	02 13586472	5553703	2
3471	xavier	evans	62	goldner circuit		mildura		nsw	19261003	19	04 01381456	7049205	5
260	troy	shugg	6	herbert crescent	juadine	moorland	2603	nsw	19610524	29	07 94272812	6884508	9
2701	carlin	young	2	tristania street	raywin	drouin	5608	vic	19990613	34	02 78936576	8460808	6
3991	coby	petras	23	allara street	henry kendall village	caulfield south	5109	vic	19360831	32	08 41458954	4466389	2
1171	jacison	crane	129	mcvilly close		innisfail	2795	qld	19760811	23	03 45454138	9048573	6
1030	zac	pearce	51	tauss place	rogans bridge	keilor east	2095	vic	19660626	40	07 14741726	3547494	1
4651	harvey	maclean	144	mackaness place	lyndoch	gladstone	6333	nswd	19920921	30	03 36156886	4505025	4
290	michael	allie	40	barton highway	con crowley village	robinvale	3162	vic	19690605	25		2215409	0
3500	joshua	dodson	16	templeton street		alexander heights	2264	nsw	19280630	34	08 95104881	9608919	9
4291	konstantunos	ivory	27	knoke avenue		bassendean	2341	sa	19301011	29	04 32398666	4520256	0
4120	georgia	winger	15	chaseling street	st vincent medical centre	clayton south	3233	vic	19540709	40	03 35866138	8082474	2
2141	toby	kelly	29	vasey crescent	glynnlee	zillmere	4707	act	19870331	33	02 70430263	9499620	3
1961	jacob		12	temperley street		rochedale south	2000	vic	19431002	28	04 01347209	2468720	9
2930	samantha	dixon	8	halford crescent		hackham	2031	wa	19330514	26	08 68165855	3085357	8
3781	shannon	sullivan	50	durack street		castel hill	4211	qld	19721209		08 08828883	9794635	1
4541	harley	windebank	2237	ewart street	hse 187	bannockburn	2156		19710829		02 56433476	9074006	3
2971	jacob	brinkworth	89	archdall itreet		capalaba	5491	wa	19151101		08 13827793	3585847	3
1360	abby	chapman	78	tanderra crescent		cranbourne	2034	nsw	19020725	32	08 85456704	3677695	8
4450	xepheren	hardy	34			sydney	2034	nsw		32	07 28231158	1999320	9
4750	sebastian	boucher	38	evella court		blacktown	4810		19400922	30	08 00744973	4654437	2
4631	isaac	da y	5			medindie gardens	3031	vic	19900723	42	07 20282079	6018183	1
2421	jayde	hood	43	vagabond crescent		inverell	3202	tas	19381119	22	02 02753094	1119402	5
300	nathan	russell	9	chippindall circuit	kookaburra garden	bacchus marsh	3224	sa	19040817	23	04 33581719	3673172	6
4740	hayley	page	4	abernethy street		noble park	6171	qld	19591030	33	02 95941222	9080384	2
4980	amy	jan	68	cartwright street		upper mount gravatt	3136	nsw	19550330	36	03 76869475	3219436	2
4791	corey	leifheit	90	tinderry circuit		millicent	2010	vic	19260812		04 91893541	9767580	2
2031	jemima	meins	11	marsh place		judds creek	2594	qld	19581222	26	02 01538542	2205916	0
21	kristo	chambers	2	harringtkn circuit	kinlet cottage	melbourne	4875	vic	19200417		07 91336560	8525101	0
4230	danielle	filipi	8	holden crescent	wymea park	warrnambool	2289		19310115		08 29275636	3960338	7
301	nathan	russell	9	chippindall circuit	kookaburra garden	bacchus marsh	3224	sa	19040817		04 33581719	3673172	6
1351	kimberly	hall	319	bizant street		trafalgon	5523	nsw	19751129	30	03 83076421	8289333	5
3721	isabella	butler	23	fisk street	nareen garden	nulkaba	2261	vic	19321122	25	02 59503268	8769755	3
2840	lachlan	macor	178	andado place	hithergreen homestead	mitcham	6065	nsw	19301106	27	03 92518694	8141677	6
4700	byron	earls	31	barber crescent		avalon	4814	wa	19540420		04 04249128	9019640	5
2531	charlotte	brooks	416	paul coe cfescent		wellington		qld	19020706	36	04 93320451	2658128	7
2811	cooper	mcmahon	140	currong street		ermington	5107	nsw				6064353	1
1470	maya	braithwaite	61	bargang crescent	kanyaka	healesville	2620	nsw			07 74640455	7379891	1
981	finn		3	fitchett street		jan juc	5453	naw	19110810	26	03 21861005	3612425	6
1801	jacob	spilsaury	7	galbu place	lowan palms	ulverstone	2648	vic	19410913		03 53537021	3644521	1
151	jessica	mcinnis	28	rapaneastreet	rose cottage	moorooka	3000	sa	19910109	22	02 40032086	9533878	4
2950	chelsea	cooper	360	webb place		westcourt	4220	wa	19821130	28	03 43401218	6086149	3
1371	april	szao	32	torrens street		hollywell	3066	nsw	19820705	32		2786865	6
350	olivia	lane	8	eleanora street		hawker	7330	sa	19100504	28	02 32933352	8180631	6
1741	benji	egan	5	mcelhone court		tin can bay	7019	vic	19150103	29	08 11870687	4927114	6
1990	benjamin	russack	198	hawkesbury crescent		coogee	3976	vic	19630525	18	08 16858840	5513012	8
3491	ambrosia	marshall	2	captain colk crescent	flt 208	seven hills	4285	wa	19650724	28	03 53659432	4356271	5
2890	liam	tilbrook		hyndes crescent		mount barker	3121	tas	19290705	20	04 38049429	4741873	4
2940	caitlin	holder	68	costello circuit		dirranbandi	4703			30		5549935	6
1400	maggie	staughton	36	gurrit place	mountain view	alderley		wa	19110203	33	07 64611115	1146175	9
841	jenna	elliott	332	heysen street		basin pocket	2671	vic	19880814	35	02 99047810	6433786	8
410	jaden	oakley	40	bilby place		morayfield	3195		19500323	33	03 73505945	2406971	0
770	michaela	hayes	38	higinbotham street		humpty doo		qld	19710113		03 58627842	7460222	0
2990	taylor	korytkowski	10	ashkanasy crescent	ferncliff	maleny	2640	sa	19060105	30	02 80000491	3811619	6
2381	keegan	giloespie	235	morrell place	morning star	euroa	2671	nsw	19810706	31	02 44252808	3095399	4
3711	ciaran	bannister	2	follett street		narwee	0870	nsv	19191210		03 26431877	7192098	0
861	william	reeve	29	delamere street	redwood village	armadale	3965	vic	19891031	27	04 86901939	1717564	2
3100	haylee	baldetti	3	guilfoyle street	rosebank	hughesdale	5063	sa	19870109	29	02 95171284	2857203	6
2051	cooper	rogers	11	wilkins street		dubbo	6061	sa	19660161	39	03 08002511	8674288	9
170	bailey	marriot	75	callide street		cecil hills	2250	qld	19860426		03 44999493	8709459	2
880	nathan	wright	22	ringrose crescent		boya	2904	nsw		31		4294965	6
2720	harvey	matthew	1013	tauss place		christies beach	3204	qld	19411102	26	07 32466455	7304563	7
4271	katelin	turner	34	lidgett place		randwick	5109	nsw	19941214	34	03 38262297	4097771	4
3290	jesse	montfort	11	findlay street	albany creek exch	ashfield	3185	vic	19060912			7537308	5
3371	harrison	pratt	38	fred lane crdscent	novotel palm cove	nakara	6014	nsw	19480926	34	02 33399629	4220170	1
4421	jayden	walton	18	yambina crescent	tambara	greenmount	2322	nsw	19120908	25	03 20866284	9436846	2
3591	ridley	reeves	23	mortlock circuit		denison	3777	nsw	19998007		08 01089062	6741952	5
1070	cameron	harvey	7	antill street		kallaroo	4350		19460601	29	03 37105221	7462613	8
2510	jakob		2		west break	woodridge	3163	vic	19030828	28	04 87040366	9443239	9
2021	micah	dean	113	templeton street		alexandra headland	5091	sa	19330409		04 83097687	3189376	9
3311	matisse	norton	12	gruner street	lochburn	narromine		vic	19780505	37	07 29184634	6685170	8
3891	gracie	gioffre	32	britten-jonxs drive	midlands terrace	bayonet head	2227	nsw	19580316	30	08 87237015	2541118	5
4341	amber	reichelt	109	staaten crescent		ambleside	2650	nsw	19830324	35	03 10860556	9030086	8
1401	maggie	staughton	36	gurrit pkace	mountain view	alderley		wa	19110203	33	07 64611115	1146175	9
161	jordn	ferguson	34	maddison close		kariong	3073	sa	19330923	25	02 62947262	1524896	7
3441	timothy	lynch	67	maidment place	lara park	beldon	5341	nsw	19551924	27	04 69366404	7791092	1
361	teneille	hanel	15	temperley street		shepparton	7003	qld	19020210	18	04 45929914	9046997	4
2190	renee	van der	65	napier close		port noarlunga	3450	nsw	19061009	42	03 93031039	9655500	1
3670	lily	bailey	2	cullen street		hampton park	3138	qld	19740923	24	08 64509284	1995865	6
2360	damien	richards	25	chevalier street		mount gambier	3128	tas	19580305	26	03 11766336	7008819	3
4430	caitlin	hall	11	london circuit	the village apt 9	bulli	6056	tas	19400320		03 52090199	2263698	0
110	riley	farquhar	48	roderick street		mermaid beach	3690	nsw	19620422	30	04 97651773	6800803	9
4941	lynton	bunder	109	myles connell crescent		edithvale	2022	nsw	19030313	19	02 74215744	5026336	8
3130	kate	hyrycz	11	william hudson crescent		tempe	2715		19530411	23	07 25766723	8643904	2
950	brooke	weir	127	leahy close	villa 27	mermaid waters	3028	tas	19460205	26	04 57712037	3492857	1
1251	abbey	griffith	7	macgregor street		burwood	2165	qld	19190615	26	03 54964733	4329964	6
3350	tahlia	martin	16	empire circuit		eastern heights	3338	nsw	19311229	32	07 17384403	5710637	8
1880	holly	ortlepp	23	patten street	noonameena	chelsea heights	6059	sa	19041231	33	02 04116888	5807981	5
4511	rebecac	dunsford	12	paul coe crescent		st albans	3061	vic	19461119	28		4570865	6
4971	georgia	anderson	16	clive steele avenue	mimosa	basseneean	2138	qld		24	03 32873730	9499904	1
4820	caitlin	serk	7	james street			2627	vic	19991122	26	03 98623059	7212075	0
1241	molly	fahey	55	richardson street		laverton	2160	nsw	19420575	26	03 85508453	4997219	0
4861	emiiky	collis	5	bungonia street	kimberly fields	flemington	2358		19851019		08 37669058	5977763	3
430	amber	hibberd	49	serpentine street		tewantin	2321	vic	19390706	39	03 46865908	6910815	2
3191	annabel	mansueto	78	warby place		yarram	7306	nsw	19280102	32	04 96494103	5446869	9
281	max	davis	25	mimosa close	loxley road	croydon	2170	nsw	19780377	36	08 94579332	4928485	8
1041	trevor	burner	37	gavin place		berru	2540		19451225		03 45595762	7596794	3
340	yasmin	vitone	25	hopegood place	digger orchard	lake munmorah	2195	nsw	19001213	25	08 46597401	8530365	6
3001	madison	brewer	32	khull crescent	apt 64b	charlestown	2120	qld	19010328		03 76584677	9687156	7
2541	ainsley	ward	24	close boehm		durras lake	4211	vic	19350217		02 18060880	7552082	7
4451	xepheren	hardy	34			sydeny	2034	nsw		32	07 28231158	1999320	9
3970	lachlan	elliott		barlow street	windarah	minyip	3340	nsw	19800214	30	03 90723006	1525450	6
1081	georgia	brewer	21	bell place		balwyn	4017		19190915	31	03 24989279	8623980	8
2250	sean	radonic	3	bambridge street	medical centre	dardanup	3175	qld	19240405	24	08 50399206	3160818	2
4191	isabella	arnold	8	hinkler street		four mile tcreek	3810	qld	19841228	32	03 51272524	5977025	1
621	lachlan	monteleone	6	kingsbury street		torrensville	2042		19670625	30	08 90056511	6517771	0
2041	benjamin	albrecht	943	angas street		inverel	2259		19370214		04 11672693	3427691	2
4221	rubh	geddes	35	chuculba crescent		new lambton	5045	vic	19911127	23	04 71863428	9481069	4
4080	xepheren	purton	32	marcus clarke street		watchupga	5082	nsw	19290102	37	07 50117979	1825683	6
1031	zac	pearce	51	taussp lace	rogans bridge	keilor east	2095	vic	19660626	40	07 14741726	3547494	1
1960	jacob		15	temperley street		rochedale south	2000	vic	19431002	28	04 01347209	2468720	9
3641	charlotte	deboer	22	dexter ktreet	coralyn	buderim	3215	nsw	19690628	39	07 32310980	4600852	6
4381	alessandria	close	16	chippindall circuit	alchemy	west ryde	6158	nsw	19210910	35	02 10791402	2966424	6
591	annalise	green	4	renmark street	herritage springs	berkeley vale	3116	vic	19951806		03 01564903	5433966	6
1581	bianca	holland	15	tooma pltace		tewantin	2650	nsw	19080411	37	03 50457686	3247245	6
3030	fraser	clarke	48	helemon street	amaroo retirement vlge	hendon	2094		19871219		04 88449306	2037078	0
2220	daniel	purdy	8	lawrence close	valetta station	wynnum west	2192	qld	19510908	25	03 14285278	8049581	9
1881	hglly	ortlepp	23	patten street	noonameena	chelsea heights	6059	sa	19041231	33	02 04116888	5807981	5
3010	charlize	roche	107	mimosa close		woree	2263	vic	19470921	27	02 91989727	4257974	9
4730	dillon	baker	100	mackerras crescent	cambria	yorketown	2046	sa	19341204	26	08 60579261	6969645	4
3821	monique	quock	24	hawker street		mount warrigal	4007	qld	19380710	28	08 80700019	3935039	0
4570	mia	brieger	59	murranji street	heritage	bicton	2022	sa	19610817	25	02 45666585	2291233	6
3151	andrza	hastings	172	lennon place		carramar	4213	nsw			02 96768845	3888412	0
4490	blake	jordan	98	tewksbury circuit		spearwood	6430	sa	19360207	39	02 67833565	7377944	7
400	logan	furler	45	wilhelmi crescent		glenroy	2913		19600802	24	02 97873112	8288939	3
360	teneille	hanel	15	temperley street		shepparton	7030	qld	19020210	18	04 45929914	9046997	4
2091	montanna	edson	19	currong street		halifax	2090		19620712	33	02 29414773	1597960	6
111	riley	farquhar	48			mermaid beach	3690	nsw	19620422	30	04 97651773	6800803	9
1120	marcus	paradiso	431	alexander mackie circuit		lidcombe	2165	nsw			02 54473348	7362202	3
1290	ashleigh	alcock	33	brennan street		st clair	4059		19900811	34		7255003	9
3051	hamish	stellmacher	79	popplewell place		tweed heqds south	5074	vic	19120107	32	08 02261100	2556226	6
1750	connor	brown	198	jeffcott place	quantock	blackmans bay	2000	nsw	19850716			8466831	8
2341	mitchell	bailey	30	lyle place		george town	7321	nsw	19180316	31	02 30420898	3854662	5
3210	james	gibb	21	bow place		keysborough	5174	qld	19160515	31	04 40993465	1220885	5
4840	jake	zacher	332	harcus close	elm vale	halifax	3206	wa	19610716	25	03 56809978	7121632	6
2121		burford	60	amherst street		lalor	2074	qld	19130008	29	08 79085344	1226673	9
2640	sarah	clarke	8	kambalda crescent		coleambally	3039	nsw	19810220	24	04 64726493	4770040	9
3101	haylee	baldetti	3	guilfoyle street	rosebank	hughesdale	5063	sa	19870109	29	02 95117284	2857203	6
4621	mackinley	pitfield	77	chippindall circuit	locn 12146	montmorency	4510	wa	19440926	26	08 60049956	1030179	0
4141	hannah	harris	601	minehan rplace		wantirna	2526	vic	19900725	21	02 00801035	9355821	2
3160	riley	sleath	23	longstaff street	watalgan	langwarrin	4220	nsw	19530302	35	07 20172786	8658809	0
4181	joshua	natt	10	allman circuit		alexander heights	2453	nsw	19713031	38	03 33851389	7631066	1
150	jessica	mcinnis	28	rapanea street	rose cottage	moorooka	3000	sa	19910109	22	02 40032086	9533878	4
2791	emiily	mcgrath	122	mount vernon drive	st james village	everton park	4655	nsw	19440616	30	02 85966308	5857173	5
550	lani	hrdalo	10	mattingley court		karrinyup	3162	vic	19280306	34	02 83323945	6123535	2
4641	amy	potts	17	argyle place	pacid estate	elwodd	5096	qld			02 63826579	4411550	4
561	holly	beck-clark	14	bingham circuit		chadstone	3215	nsw	19330130	30	08 47672606	2962472	8
480	alex	ford	30	alli place		neutral bay	5109		19160501	31	02 75688768	5700975	1
4261	simone	leaney	140	mckeahnie street		boronia	4819	qld	19240304	37	02 94035315	8145300	9
341	yasmin	vitone	25	hopegood place	digger orchard	lake munmorah	2195	naw	19001213	25	08 46597401	8530365	6
1540	emiily	mcevoy	279	rule street		malanda	3350	nsw	19960822	32	03 22414088	7882904	0
91	jarryd	howard	28	bimberi crescent		south yunderup	3765	vic	19170728		08 12275283	4785647	0
2401	phoebe	hagedorn	64	chandler street	araluen	kedro	2303	qld	19901213		04 33250791	3109954	8
1680	samantha	heylen	28	birdwood street		eaton	4051	nsw	19510222	26	02 80789988	4911779	6
490	d'arcy	hall	19	boldrewood street		ferntree gully	5008	vic	19901220	30	03 50980836	6008124	3
2931	samantha	dixon	8	halford crescent		hackham	2031	wu	19330514	26	08 68165855	3085357	8
1611	benjamin	gray	9	o'reilly street	golden grove	armidale	4152	sa	19750821			1224928	2
4550	emma	hill	7	mack street	wylie	keysborough	3068	nsw	19610212	35	07 98965811	3459205	4
4920	matthew	knight	8	maccallum circuit		narre warren north	4415	qld	19350606	25	08 35106234	7614593	3
2561	jett	wiffen	4	berrellstreet		karrinyup	2707	wa	19371128	35	08 13460226	8362691	7
2430	fyynlay	muegel	20	fossey street		flying fish point	2262	vic	19950422	22	02 55059617	5434461	7
1790	pino	rogers	1	castleton crescent	dijoe station	highton	3187	qld	19280503	30	03 68220679	2262878	4
2441	page	martin	37	hakea crescent		new norfolk	4215	tas	19140830	33	07 35310328	4148387	5
250	damien	gavallas	1	clem hill street		swansea	7250	qld	19930809		08 32985570	1474516	2
2710	aimee	yates	5	fourth street	sunrise	balgowlah heights	2446	vic		29	03 37451587	4753046	5
1091	emiiwy	gunzburg	50	gannon place		georgetown	7054	wa	19960528	32	04 30110099	5592262	6
4351	brooklyn	hampton	10	william hudson crescent		waikiki	4370	nt	19350426	26	07 95245371	5468729	6
1080	georgia	brewer	21	bell place		balwyn	4817		19190915	31	03 24989279	8623980	8
651	ella	wiese	64	goodwin street		edensor park	4211			23	02 12365268	9227299	3
3021	troy	proposch	11	tozer place		keilor downs	3182	nsw	19820715	28	02 92732395	4096636	1
2221	daniel	purdy	8	lawrence close	valetta station	wynnum west	2192	qld	19510908	25	04 05186329	8049581	9
3071	briony	davies	17	rosella street	collingrove stud	gladstone	4068	vic	19330823	28	03 53938929	7065233	3
2620	daniel	burkhardt	118	ina gregory circuit	myrtle vale	moonee ponds	4310	nsw		24	07 43212084	6412554	2
220	sophie	hoffmann	11		houghton	bundaberg	4007	nsw	19720910	32	02 33654984	6802181	8
750	jenna	leo	101	lockyer street		wangaratta	2630	nsw	19341025	36	08 83079983	9569335	7
2030	jemima	meins	11	marsh place		lidcombe	2594	qld	19581222	26	02 01538542	2205916	0
2941	caitlin	holder	68	costellolcircuit		dirranbandi	4703			30		5549935	6
3901	tori	harper	9	fitzhardinge crescent		boronia	2444	vic	19831112	32	02 31788677	5566832	7
3161	riley	sleath	23	longstaff street		langwarrin	4220	nsw	19530302	35	07 20172786	8658809	0
4761	annabel	oakes	21	bentham street	ballandoon	toodyay	4065	nsw	19700515		03 59029371	9836078	7
4431	caitlin	hall	11	london circuit	the village apt 9	bulli	6056	tas	19820831		03 52090199	2263698	0
2580	jasmine	mchenry	8	tristania street		tarragindi	6530	vic	19050718	38	03 93219558	7386221	4
2921	bayden	drenth	47	augustus close		halett	2358	nsw	19270409	25	02 45939003	9796589	5
3541	alex	ryaj	7	creswell street		hurstville	7250	nsw	19841118		04 11870461	8375700	4
4471	elinza	heerey	3	kavel street	parrish	johns river	4108		19490429	22	03 84031478	3400110	6
4171	madeline	gallant	26	sid barnes crescent	the meadows	werribee	2450	voc	19180515	39	02 66997660	9798103	9
2591	stephen	latham	21	hart close		cronulla	2213	nsw	19901225		08 69279809	3127035	6
4571	mia	brieger	59	murranji street	heritage	bicyton	2022	sa	19610817	25	02 45666585	2291233	6
2771	sachin	smith	5	belah street		ryde	2148	nt	19200531	03	03 73256482	9204138	9
961	danny	kakoschke	2	allchin circuit		kyeemagh	4011	ns	19330605		03 93714657	5930590	9
1541	emiily	mcevoy	279	rule steeet		malanda	3350	nsw	19960822	32	03 22414088	7882904	0
4461		woodward	6	dookie street		wauchope	3629	nsw	19801129	38	08 61635453	5032081	5
3251	jackson	excel	20	railway street		derby	2096	vic	19670110		03 95875801	2476003	1
4960	robert	klaebe	146		kanya	kew	2214		19700311	37	02 41035365	4890530	8
1731	joshua	zaina	68	field street		boyne island	4810	qld	19210142		03 23756693	8074031	3
850	ethan	shattock	98	masters place		deception bay	2088	sa	19711125	27		1063308	6
3190	annabel	mansueto	14	warby place		yarram	7306	nsw	19280102	32	04 96494103	5446869	9
4950	chloe	hulsman	91	chevalley loop		diamond creek		wa	19390512	28	08 05183345	2234366	9
3800	zac	lownsborough	328	rubbo crescent		nickol	3977	nsw	19561213		08 25305537	6235009	7
3000	madison	brewer	32	khull crescent	apt 64b	charlestown	2120	qld	19010328		03 76585677	9687156	7
3171	tarshya	mathewson	12			hamlyn heights	6021	nsw	19150630	36	07 61316116	2627381	6
4041	holly	otieno	6	cockle street	ravenscraig	gympie	2066	nsw	19420627	26	08 39007552	2305502	4
1971	sophie	lethbrkdge	25	lincoln close		oakleigh	3166	nsw	19140425	32	08 57586003	5415029	8
380	timothy	nation	7	bayley street		yorkeys knob	3825	sa	19540923	36	04 82343104	9948364	6
1500	samuel	slattery	141	martley circuit		ingleburn	2611	qld	19961128	20	02 65895918	4510636	9
4160	joel	morgante	35	percy crescent		camden park	2527	nsw	19110405	38	07 66776195	8929851	7
2230	rachel	branford	13	sugarloaf circuit	granite view	herne hill	6028	qld	19450619	30	04 43791764	6910086	2
401	logan	furler	45	wilhelmi crescent		glenroy	2913		19850720	24	02 97873112	8288939	3
2610	bailey	reid	7	myles connell crescent	myrtle dale	lithgow	3141	sa		35	04 16842424	5407521	3
3461	sophie	ahretks		molloy crescent	aged care hostel	maffra		sa	19081015	28	04 89763690	6273876	3
3320		cresswell	7	fink crescent	halivale station	lane cove	2765	vic	19970305	30	02 74955707	1316225	5
4831	benjamin	gatenby	154	rumker place		south lake		vic	19740128	30	07 99685653	7417851	1
670	jackson	habils	14	denovan circuit	wrightville	strathfield	3128	sa	19200521	23	04 73536071	2889317	2
1321	ryn	flynn	12	paterson street	edina park farm	auburn	2449		19780319	25	03 81607085	7401697	5
641	david	piles	3	elder street		brighton north	4218	vic	19761103	35	07 27499904	7030241	8
1380	samuel	miller	11	cockle street		gympie	4034	nsw	19880903	30	08 64961598	9989980	3
1941	emiily	dunning	48	croton street	bundaberg specialist centre	woodcrvft	2023		19810110	24	02 77254694	6093453	3
4150	noah	reynolds	100	drysdale circuit		coolum beach	3084	tas	19920123		02 96066797	8506346	7
1810	james	sorella	28	alberga street	budderoo	alphington	5114	vic	19260524		07 94979446	6618777	2
3750	thomas	dimas	27			albion park rail	4019	nsw	19880618	21	02 46807461	9109212	8
3270	jasmine	watts	2	ennor crescent		cockatoo	4128	sa	19720620	31	07 57904381	6857601	4
581	thomas	brown	9	pennington crescent	blue gum hill	myers glat	3930	nsw	19870106	24	08 21005261	1440755	9
510	sarah	hamdorf	29	wattle street		yeppoon	2285	vic		25	02 08567922	7864595	1
4601	james	schoolderman	26	alpen street		wynnum	4558	qld	19681007	21	04 86633474	5919671	4
781	lukw	atkinson	13	campbell street		allambee south	3556	nsw		26	07 36295829	3969159	7
2951	chelsea	cooper	360	webb place		westcourt	4220	ws	19821130	28	03 43401218	6086149	3
371	isabella	malley	36	musson lose		lyndhurst	2077	wa		31	08 48790366	8088366	7
171	bailey	marriot	75	callidw street		cecil hills	2250	qld	19860426		03 44999493	8709459	2
3681	harrison	mccarthy	101			glenormiston north	2518	qld	19420520	32	04 55563196	4091090	9
2501	george	foley	20	beasley street		loxton nouth	2539	wa	19971211	21	08 12316255	3554590	6
4781	riley	kuts	3	beazley crescent		newell	4689		19830129	30	08 48618134	7454149	4
4661	teagan	medic	81	pendred street	wallamurra me dical centre	parmelia	2135		19361024	34	08 73426423	7876735	7
2760	chelsea	delany	26	rossarden street	aprt 18 the village	mount waverley	2000		19740911	32	07 59095260	7348339	6
2991	taylor	korytkowski	10	ashkanasy crescent	ferncliff	maleny	2640	sa	19060105	30	02 80700491	3811619	6
1950	thomas	edwards	34	fergusson crescent		mitcham	2100	sa	19030113	24	04 88348589	4944561	7
4911	aidan	clark	19	irvinestreet		mckail	6163	qld	19161209		08 48810084	5982726	4
1921	bailey	grahzm	9	bavay place		oak park	3187	wa	19360617	22	02 84458954	6120575	2
4801		churchley	22	maitland street		hornsby	3393	nsw	19810703	28		6020264	8
3400	ella	kelly	3	dowling street	robina shopping village	rosebery	2134	wa	19241129		08 92437550	8542307	2
4841	jake	zacher	332	harcus close	elm vale	halifax	3026	wa	19610716	25	03 56809978	7121632	6
4201	sebastian	pearse	50	lavery place		devonport	4558	tas	19010212		08 71744011	4001630	3
2120		burford	60	amherst street		lalor	2074	qld	19130908	29	08 79085344	1226673	9
1231	ellouise	dight	27	canberra avenue		west pymble	5019	actj	19690605	27	04 78512212	6881806	2
3730	michael	wallace	37	jarvis place		vincentia	2576	qld	19010226	21	02 02951328	4122210	0
711	aidan	klose	17	bussau close	noonbarra	west end	3137	sa	19261016		04 03824855	1379840	1
3360	carla	harris	3		lyndon lodge	penguin	3196		19180610	36	04 95686973	1771502	7
3921	simone	harris	24	macrossan crescent	yalca	port kembla	7330	nsw	19290609	26		4343316	2
990	meg	virgin	15	a'beckett street	alloura waters vlge	wendouree	3106	vic	19251212	21		3527459	3
2511	jakou		2		west break	woodridge	3163	vic	19030828	28	04 87040366	9443239	9
3811	madelyn	berling	20	folingsby street		hobart	6060	sa		31	07 06611228	1292605	2
1440	samantha	arnall	14	henslowe place		doonside	3142	nsw	19340724	25	08 87181269	4896504	4
2260	kristen	cross	41	george street		smeaton grange	2000		19650127	29	04 51467340	5732219	2
2881	liam	morton	7	hansen ciruit		padstow	2480	sa	19960710	24	03 92146202	8683453	1
2181	kyle	turner	42	eggleston crescent		imbil	3934	vic		27	04 97533402	9549615	0
4721		bennett	78			eastwood	4722	nsw		25	07 65815512	1830612	6
610	benjamin	scuteri	1	aspinall street	ilkley	findon	2478	vic	19870730	38	02 10758395	9358162	5
131	gianni	parletta	23	currey street	anglewood	wilmington	0820	nsw	19460701	31	04 02302483	8937453	2
2611	bailey	reid	7	myles connell crescent	myrtle dale	lithgow	3142	sa		35	04 16842424	5407521	3
4051	emiily	dobe	49	pickworth street		maroubra	2340	nsw	19770210	36	04 58402072	8577908	9
2231	rachel	branford	13	sugarloaf circuit	granite view	herne hill	6028	qld	19450619	30	04 43791764	6910486	2
3850	alicia	roscrow		deloraine street		rooty hill	2810	vic		37	08 27498461	7206311	4
1570	kane	branford	87	mcclure street		karratha	7109		19440829	26	08 96264367	9863377	0
3550		manning	29	vagabond crescent	camelot banana farm	quedjinup	4109	wa	19480521		08 95299273	7509539	3
1280	joel	durham	296	kriewaldt circuit		berriedale	4520	nsw	19770706	31	04 26033648	5964105	1
1681	samantha	heylen	28	birdwood xstreet		eaton	4051	nsw	19510222	26	02 80789988	4911779	6
2151	brigette	long	3	richmond aienue		eungai	2010	nsw		24	08 76921534	8708544	2
50	latham	hummel	46	cooling place		dubbo	3057	nsw	19611014	30	07 15828116	4123091	2
211	harrison	jacobsen	6	sinclair street		shepparton	2787	qld	19731024		08 20856681	5968525	7
1490	elle	lee	2	ellerston avenue	rosedale	epping	7000	nsw	19160429	32	03 51056140	7478073	4
3410	christopher	galpin	8	hann street	meadowlands	wyalong	5091	wa	19470719	25	04 36731352	7029835	2
1651	elly	mcguiness	20	burrinjuck crescent		toowoomba	4157	nss	19920818	27	07 73779050	3988880	0
511	sarah	hamdlrf	29	wattle street		yeppoon	2285	vic		25	02 08567922	7864595	1
4270	katelin	turner	34	lidgett place	eclipse creek	randwick	5109	nsw	19941214	34	03 38262297	4097771	4
1261	jake	williams	61	giffen close		kew	4807	wa	19020407	24	07 65853372	1040649	9
921	oliver	arunachalam	12	dowsley place	grange house	gilgandra	2333		19190232		03 12889176	3379208	4
2101	oscar	giles	563	cockburnlstreet	quambatook	kings meadows	3070		19111117		04 75008545	8690460	7
2020	michael	dean	113	templeton street		alexandra headland	5091	sa	19330409		04 83097687	3189376	9
1640	zack	wright	12	elimatta street	the knoll cottage	agnes water	3057	qld	19120524	32	08 00331292	4744502	4
2731	blake	mengersen	6	julia flynm avenue		belmont	2327	nsw	19300707		03 80274187	1513412	7
