# Supplementary material for: A proficient cost reduction framework for de-duplication of records in data integration
Source: BMC Med Inform Decis Mak. 2016 Apr 12;16:42. doi: 10.1186/s12911-016-0280-9 (PMC4828843; doi:10.1186/s12911-016-0280-9)
Supplement: Additional file 2: — Dataset-C with up to 9 duplicates against an original record. (CSV 90 kb) [file 12911_2016_280_MOESM2_ESM.csv]

rec_id	given_name	surname	street_number	address_1	address_2	suburb	postcode	state	date_of_birth	age	phone_number	soc_sec_id	blocking_number
3585	emuiky	nicolon	36	sidawajeet		beacyonhill	2176	nsw	19070807	27	02 69096869	5911105	0
2410	erin	evans	2	wangara street		gembrook	7248	nsw	19610126	35	04 38935955	8457670	6
970	andrew		9	elkedra close	north mayfield	wetherill park	4829	vic	19151026	28	07 67261627	2094902	4
5020	emalene	gleeson	280	james street		greenacre	4680	vic	19620408	36	04 73677657	9379774	0
5290	emiily	austin	306	hodgson crescent	currawong place	mount lawley	0820	nsw	19570105	20	04 92950413	8627858	5
4330	benjamin	ryan	75	wearing street		manly	7007	qld	19230614		04 91074648	2939944	0
2910	christina	spiliopoulos	40	lind close		drummoyne	4211	nsw	19000806	21	07 00848643	2908065	1
1930	hannah	kearsley	12	o'loghlen street		numurkah	4109	sa	19900317	33	03 45843853	7512595	9
3870	tynan	chant	8	morton street	flt 16	port hedland	2099	act	19220222	28	04 59846928	9947600	8
3583	emiily	nicolzon	326	sidaway street		beacihll	2176	nsw	19891018	27	02 69096869	5911560	0
5130	sarah	jamieson	36	vagabond crescent	engalia	banora point	3183	vic	19790405	39	02 11071923	6526063	5
5190	jordyn	batts	3	bushby place		cobram	3909	sa		27	07 31642849	9796398	7
870	jordan	wilkins	76	foxall street	cheshire	guyra	3453	sa	19920525		02 52335324	1361002	5
4940	jaxson	scanlan	431	studley street		belmont	4223	qld		29	04 55027240	7796330	9
5170	taylah	meech	23	throssell street		kirribilli	2156	sa	19810420	32	04 12764771	1062120	2
2022	benjamin	costello	87	novar steet		north rockoampton	5605	nsw		36	08 40235144	9846392	9
2014	vanfea	velakeg	18	reveley crescent		bankswn	4223		19620909		03 47834190	4551439	8
2050	chelsea	koy	14	jim pike avenue	crowley vlge	page	2066	vic	19330928		08 40281266	4820940	4
3950	madeleine	elliott	222	house circuit		west end	2075		19290517	34	02 35929676	7046069	2
5911	kewlon	boland	011	elliott street		salisbury park	4435	nsw	19954022	28	03 01647168	6060616	4
5440	kyle	slape	17	lewis luxton avenue	kiah	turrella	2747	qld	19510227	32	08 19436136	1016556	6
4471	mikyxaax	morse	33	londoncircuit	darbyshire	seaforth	2260	nsg	19191127	37	04 43660335	1832816	9
4702	caob	wanzaijwnon	5	ferguson rircuit	ballycara village		6280	vic	19080327		08 68136660	1439555	1
4353	aidenn	robprts	4			eanota	4017				07 71930097	3258933	7
5730	sarah	beaton	5	streeton drive		yeppoon	2317	qld	19800930	37	03 90437847	7163134	1
790	jake	baker	10	alston street		bardon	3222	tas	19180327	29	03 31024855	2878109	2
4484	andrew	sparrow	5	hatfield street		crad	2674	nsq	19360025	36	03 55640847	1579462	2
4482	andrl	sparrow	48	hatfield street		cradoc	2646	nsw	19306425	36	03 55640847	1579462	2
1400	allegra	teagle	5	hytten place		mudgee	2154	sa	19630718	39	07 42646757	6604667	6
5520	sophie	palmer		alpen street		gladstone	5107	qld	19880224		02 08638754	5113675	8
5670	trent	taber	83	bass garden		buchan	3195		19390521	31	04 61416163	6651928	3
1130	ebony	vickery	41	beeston street		mittagong	3051	qld	19600127		07 49319005	7208795	2
20	brooke	green	12	summers place	anzcor office	modbury	4370	nsw	19720722	26	04 45192901	1879539	9
1410	samantha	skillicorn	34	dalley crescent		richmond	4218	qld	19531124		03 07431692	5370805	1
1790	ryan	prider	61	walsh place		pascoe vale south	2430	sa	19410720	22	07 59971912	7725999	0
1590	noah	salih	22	greenhood place	stoney rise	bundoora	4740	qld	19261118	23	07 53773656	1749583	5
4130	koula	skinner	44	beauchamp street	st laurence court	kewdale	6401	qld	19831117	27	03 51721954	4305049	5
840		barclay	766	blakey close		port macquarie	2750	wa	19140831	25	08 91912088	6938500	8
3145	matthew	de jng	66	heard street		hamilton hill	2008	vic	19899723	36	08 45586240	6958646	9
1200	tiana	norris	111	jerilderie court	goolwa cottage	burleigh waters	2153	vic		26	03 71200662	7046386	1
4730	caleb	coulton	36	greeves court		upper coomera	2336		19430917	33	07 15507945	1563402	0
1750	lucas	mclean	29	fremantle drive	una villas	wembley downs	2233	tas	19450225	31	04 77174365	6861401	2
4831	stephanie	dobsot	46	archibald street		albury	3338	qld	19964219	92	08 81920323	6867040	8
181	lachlan	hsye	40	bagshadhplace		oakleigh	4487	nsw		29	02 24319005	2581068	7
4593	holly	tooye	1	wisdom street		lasor	0816	vic	19410320	34	08 50469929	6037264	6
4340	hayley	farrant	12	clem hill street		upper mount gravatt	4151	qld	19211108	26	02 78737025	7002495	2
380	jake	fahey	31	sadlier street		aspley	3350	nsw	19090724	36	07 00568249	2976711	6
4351	aicne	robedgqs	72		lake windemere caravn park	elanora	4017		19253408		07 71930097	3258933	7
1850	noah	manning	2	solander place		greystanes	3770	wa		32	08 89896763	9242877	5
4015	jlsw		11	brookmfn street		hoppers crossing	3216	nsw		26	04 35242314	9940989	0
3582	emiily	nicoln	36	ztreet siaway	yeoville	beaconhill	2146	nsw	19070807	27	02 69096869	5911205	0
3400	sophie	bellinger	7	ebden street	barinia grove	nerang	3071	vic	19520603	18	08 13958356	6907562	3
1491	rikdu	nataoj	79	esau place	jilakin flat	boobsl	2170	nsw	19951120	40	04 45487078	6834424	1
4486	ancy	sparow	3	hatfiel s oreet		cradac	2646	nsw	19630655	36	03 55640847	1579462	2
1610	bronte	pahl	11	daglish street		frankston north	2226	sa	19170321	24	04 14807045	2512596	7
1700	mitchell	thomas	11	chandler street		manilla	2560		19170128	30	07 86428017	2350406	4
4760	riley	hossain	28	davy place		aberfoyle park	2283	qld	19451230			4979012	3
2015	nessi	veayld		reveleycrescent	gabbinbar	banksyown	4223		19620809		03 47834190	4551439	8
990	luke	nguyen	37	kingsford smith drive		plympton north	2405	nsw	19500318	25	07 72343045	3171481	1
1020	zoe	gavin	8	biraban place			4702	nsw	19291207	30	03 59631617	9749948	9
5390	liam	hannan	53	challis street		craigmore	4570	wa	19951201	22	07 01639759	5883542	2
3144	de jong	matthew	66	hearddtqeet		hill hqmilton	2060	vic	19890823	36	02 15055221	6958466	9
3422	charli	yonf	209	dumas steeet		panspia	5419	vic			04 90671920	5048487	1
4540	zakariah	stevens	11	hawker street		redfern	5473	wa	19190324	31	02 33049094	2011064	7
187	lachcan	haysf	4	bagsha wplace		oakleligh	4487	nsw		27	02 24319005	2580168	7
1090	chloe	thompson	11	stow place	hillview	darra	5094		19960223	22	02 91829391	9821293	0
2470	teresa	kean	21	darwinia terrace		point lonsdale	4215	vic	19620410		08 27318893	4301106	2
3428	chabgi	young	299	dumas street		panaiya	4511	vic	19071118		04 90671920	8544506	1
1230	lucas	bradbury	4	crichton crescent	pine vale	northbridge	2580	qld	19180316	18	04 08116705	4097831	3
3581	emioly	nicokxon	367	sreet sidaway		beacon hill	2176	nsw	19070807	27	02 69099669	5911105	0
5812	william	riely	210	goodchikda treet		ultimo	2261	qld	19960825		02 89713155	4031854	0
4352	aide	west	72		lake windemere caravn park	elanora	4017		19580608		07 71930097	3258933	7
4150	emma	johnson	144	roebuck street		ryde	5422	vic	19210412	28	03 38354083	4112909	8
1351	hary	voks	6	bowley place		mount waverley	5109	vic	19575621	28	04 32345622	5227950	0
4020	jean-claude	harcourt		meyers place		horsham	2110	qld	19071025	35	02 02267150	9053798	4
2090	kane	sutherland	104	dennis street	faversham	springwood	2250	vic	19451023	26	04 77149797	6222245	9
926	emiiyl	schrowder	7	bunbury zsreet		smythesfale	2480	nss	19870122	25	03 57098184	1879552	8
2730	jessica	burton	53	jensen street		lewisham	3012	wa	19930907	23	04 98485843	9916956	1
1720	rachel	swan	16	arabana street		blacktown	4350	qld	19830321	23	07 09975282	5299163	3
4016	jettie		10			hoppers crossing	3216		19920901	20	04 35242314	9940899	0
1406	allegra	teaglv	0	hytten place	warrawee	mudghsee	2154	sa	19635318	39	07 42646757	6604667	6
4960	jasmine	green	40	daintree crescent	holmeleigh	woodridge	3081		19280507	37		4315813	6
1353	harrh	vokes	6	bowlepxplace		mount waverley	5109	vic	19505421	26	04 32315622	5227950	0
3701	megan	jonos	12	grayson street	bunya-vale	runawyabay	2145	tas	19101116	31	03 24281603	8347504	7
4982	alexandra	smoth	19	denninh zlace		noble pirknorth	3945	vic	19620806	38	03 45309514	9188620	4
2024	benjamij		3	novar isqtreet		north rockhampton	5065	nsw		26	08 40235144	9846130	9
2492	holly	splak	57	costellooircuit	carinya farm accommodation	jillibh	4071	wfs	19071126	20	02 68830095	5099658	4
1992	lachpan	kifwin	638	williamroj street		watsonia	2740	qls			04 40903492	3302976	3
1450	tara	clifford	20	corlette crescent		glen waverley	4807	vic	19260330	27	02 25437040	4746382	1
5600	bodhi	danis	6	kurrama close		chinderah	2478		19520610	25	04 95913751	3380936	8
3070	harriet	quinn	56	scarfe close	gracemere grdns	dunalley	5050	vic	19690325	38	02 28066210	3775143	4
2593	isablrla	cavanzth	18	medley s treet		point evrnon	4208	vic	19731219	29	02 04300701	6184346	6
1820	joshua	otto	45	gardiner street	flt 61	victoria point	3206	vic	19990129	31	04 39512834	9700512	3
560	kayden	meyer	2	hutchison crescent		tintenbar	4152	nsw	19681027	31		3728554	2
1830	beau	van schie	214	rohan street		capel	2340	nsw	19580301	33	07 28719719	4426402	0
3100	liam	marshall	471	werriwa crescent		port augusta	2533	nsw	19040922	26	04 57105749	6660900	7
4620	rory	geyer	26	crooke close		brunswick	3196	nsw	19220717	30	08 34066590	2963923	0
1260	annika	badcock	7	twamley crescent	brentwood village	ballarat	7304	tas	19310801	30	02 92981882	5832092	4
2920	paige	haddow	58	anstey street		glen waverley	4223	vic	19080713	20	08 08238219	5997957	6
5565	miylm	hynes	27			woollshra	2766	nfe	19590815	28	07 86225206	9881590	1
90		potger		vanzetti crescent		edens landing	2154	vic	19410610	39	08 02425510	6527473	6
2384	jared	causevic	4	chillagoekastreet		aberfoylpark	3918	sa	19601009	27	04 10337052	4875996	3
3184	mikyaa	jerqois	72	brough place		forbs	6515	nsj	19940724		04 98590294	1891322	1
917	stelio	abbott	793	medleystfeet	hawkesbruy road	parramattcapark	2206	nsw	19220329		03 49991094	6124056	5
5480	caitlin	naismith	15	marulda street	trewilga		4670	nsw	19481113		03 34038131	1211651	5
5250	samara	wroe	45	fred lane crescent		wilmington	2125	tas	19981111	26	03 36279296	8829459	1
4681	ryan	gilbrt	7			albany	3444	sa	19260505	30	03 50508937	1237812	4
4980	alexandra	smith	14	denning place	villa 6	noble park north	3954	vic	19620806	38	03 45309514	9188620	4
2571	elka	koch	42	heagney crescent			2746	qld	19020367		04 68858949	3718166	1
100	darcy	reid	33	davenport street		hemmant	3127	vic	19200811		04 46522149	5275742	8
2000	harrison	stephenson	13	boddington crescent		wondai	4558	wa	19070826	22	08 98253176	6734589	9
3252	nicholas	de hino	164	hawkesburzyycrescent		st msarys	2795		19111002			6729625	3
3461	rebecca	oyocnfg	1	boobialla street		crawley	3995			23	08 78990381	6112687	5
1440	jacqueline	walsh	39	myles connell crescent		biboohra	3205	qld	19130814		08 05286938	3429431	3
280	brooke	smith	11	fowler place		waterloo	5253	qld	19981022	30	03 33717118	9212179	8
5940	olivia	harris	248	finlayson place	riverview	camberwell	4164	nsw	19820223	33	03 13251110	6992069	6
4487	andrew	sparrwo	3	hatfielastreet		cradoc	2664	nsw		36	03 55640847	1579462	2
5712	mia	crocfn	463	dwyerds treet	carlyle garden	corio	2608	wa		31	07 58260962	2726818	8
4014	jesuica		19	brookman street		hoppers crissing	3216	nsw		26	04 35204314	9940899	0
1910	william	wass	96	carr crescent	oyster shed	frankston	2021	nsw	19461221	23	03 89791319	8741975	8
2240		jarrett	11	balfour crescent		cudal	4805	nsw	19550616	28	02 70308630	7149532	8
5270	amber	ward	9	westgarth street	mountain park	hoppers crossing	2229	nsw	19710627			5001645	4
2005	harris on	stephdnson	10	boddington crescent		wona	4558	wa	19070826	22	08 98253176	6734589	9
2540	katelyn	lachs	13	howie court		moana	2029	wa	19910906	29	08 12879277	7631647	1
2340	lucas	wellman	172	miller street		henty	3465	vic	19910415	34	07 45934635	8558777	7
3853	archie	simmonds	467	harriot road		kyooe	3175	nwj		39	07 28714440	7621880	1
5990	bella	batge	25	bamford street		cobram	2517	vic	19540213	41	04 20870816	3987641	3
4784	sopjuw	mcbride	27	ranken place	rangefville	broadbeachwaters	4215	qld	19500602	35	02 91128761	9752016	8
5330	india	hancl	47	magrath crescent	bolong	toowoomba	2453	nsw	19160215	32		6647301	4
3980	lachlan	tracey	38	leahy close		warner	3699	vic			03 97187963	9054966	2
1350	harry	vokes	6	bowley place		mount waverley	5109	vic	19570321	22	04 32315622	5227950	0
3283	nathb	fredch	3	jamieson crescent		green ood	6111	ndw		33		5194474	8
5980	amelia	davis	18		illoura	lake munmorah	4114	wa	19981212		07 19274967	5478106	1
2573	ella	koch	42	heagney crescent	nitre talle	ascot	2478	qlj	19593016		04 68858949	3718166	1
330	alexander	calvert	20	matina street		piggabeen	2648	qld	19950516	20	02 58952033	2220442	2
4492	jack	stepgdns	10	canberrasvenue		torwua	2170	nsw	19760803	30	08 37886879	9357048	2
4080	hugh	nattrass	5	scantlebury crescent		dutton park	3163	vic	19701003	28	03 87160910	4921583	6
2590	isabella	cavanagh	16	medley street		point vernon	4208	vic	19731219	29	02 04370001	6184346	6
1810	emiily	donaldson	2	blair street		moonee ponds	3196	vic			08 78442567	2450754	0
2471	teresa	keai	21	darwinizjferrace		point lonsdale	4215	vic	19602210		08 27338893	4301106	2
5320	jessica	petrou	4	caladenia street		kurrajong	4671	vic	19971019	21	08 42608469	1080291	2
390	joseph	hopkins-potter	1350	marqua place		belmont	2530	vic	19500917			5809329	2
2572	ella	koc	42	heagney cxrscent		ascot	2478	qi	19080327		04 68858949	3718166	1
1470	alexandra	watkins	45	pickworth street		wynnum west	3175	nsw	19950204	32	08 13211407	8520396	0
570	benjamin	pirnack	9	sampson place		tamworth	5167	qld	19870506	31	03 34532518	3601060	1
1040	alexandra	haseloff	52	lipman street	crystal hill	camperdown	3419	wa	19481025	24	07 72356007	1373455	7
2931	charles	burnuyr	71		greenslopes		3331	wa	19130323	35	07 27387170	5061226	7
1360	ethan	carter	67	tallon place		esperance	3629		19550325		08 47697035	8430844	0
2250	katharine	pope	5	learmonth drive		pascoe vale	2831	nsw	19930313		08 82643397	4899885	8
5510	aiden	assiotis	2	osburn drive		wangaratta	3066	nsw	19630918		02 11158141	3462704	9
1500	kristen	jamil	10			glen waverley	7009	vic	19040116	30	02 42068510	4557365	0
2850	ava	tsimopoulos	5	godfrey street		pomona	2034	sa	19981122	23	04 51319017	6410322	9
2560	danny	byrne	40	frencham place	boondoc	bacchus marsh	4869	nsw	19941231		04 30729096	6601727	5
5164	lochlan	bloodworth	81	traill place		aberfoykw park	6064	nsw	19980411	27	04 19538725	4334189	9
2270	reuben	peng	26	grice place	henry kendall vlge	mount isa	2830	nsw	19931201	31	04 37647483	1227509	7
3170	callum	o'grady	110	faucett street		pakenham	6160	vic	19750504		07 93282863	4287415	9
3614	carlin	ndklr	85	sherbrookke street	bevingtob vlge	rydwield	2250			27	08 60494612	8625628	1
3182	mikayla	jervois	0	brough place	biggerah	forbes	6155	nsw	19940427		04 98590294	1898232	1
2400	ella	gale	26		cladagh	thirlmere	2430	nsw	19071201		07 35438210	8790656	1
600	jacob	pacey	6	chinner crescent		bundamba	4053	nsw	19690801	27	08 24898896	2604164	7
5972	adam		5	davison lace		kingskey		qld	19321000	32	07 51393216	3205824	7
3770	lily	boyd	4	murray crescent		toowoomba	4121	qld	19570603	20		9821281	4
5811	william	rilhe	210	goodchil t street	hairdressing salon	ultuimo	2261	qlf			02 89713155	5190387	0
1780	zachary	sziller	19	dalrymple street		caloundra	4507	vic	19410120		08 12266588	2703185	6
4590	holly	toohey	10	wisdom street	tara	lalor	0810	vic	19410530	34	08 50469929	6037264	6
470	peter	sahb	25	albermarle place		duncraig	5042		19460213	40	08 15987374	6031221	7
3711	harry	domohoy	34	la perouswnstreet	trelawwney	gosfmorqd	2770	nsw			03 55844133	4600351	2
1380	keely	clough	24	boolee street		bruce rock	2229	vic	19370619	27		6076323	7
3190	jacob	garwood	30	haly place		reservoir	5252	nsw	19810510	25	02 06034300	6271651	8
3716	hsrry	dolybey	34	la stree perouse		goasford	2787	nsw				4600351	2
1110	chloe	pitman	50			castle hill	2250	vic	19700507	25	08 71967584	2768203	2
4950	amy	stavropulos	110	gascoyne circuit	wyoming	wangi wangi	4621	nsw	19231114	20	02 33974309	1450748	8
3280	nathan	french	8	jamieson crescent		greenwood	6111	nsw	19650528	33		5194474	8
4860	hugh	freeman	202	morgan crescent		maleny	2216	vic	19570714		03 30581643	7720490	1
1836	vna snke	beau	214	rohan stdreet		capel	2304	nsw	19580301	33	07 28719719	4426402	0
5930	tyler	may	9	kidman close		camden	2117	nt	19920824	31	07 85965272	8030862	7
4013	jesasuca	whimpress	10	sreet rookman		hoppers cgossing	3216	nsw	19920901	26	04 35242314	9940989	0
4821	sophie	norpen	0	bennett place		perth	4113	act			04 59239993	6185974	2
5530	hugh	woodberry	20	bastow circuit	sunnyside	east victoria park	3073	vic	19340829	33	02 69879141	8234855	9
4350	aiden	roberts	72		lake windemere caravn park	elanora	4017		19151008		07 71930097	3258933	7
5056	maliah	phildoa	156	beestonndtreet		rosewatp	3096	nsw	19531119	27	03 61087666	3098370	4
1403	kennetn	allegra	6			mudgee	2154	spa	19630718		07 42646757	6606467	6
4683	tonasoc	gilbert	4			albiny	3444	nss		30	03 50508937	6933238	4
2420	finlay	smith	5	kennedy street		wodonga	3934	vic	19280114	21	03 37297726	1258622	4
4480	andrew	sparrow	3	hatfield street		cradoc	2646	nsw	19360625	36	03 55640847	1579462	2
270	kyle	welch	12	minnett close		mildura	4074	qld	19680327	29	03 25847921	6449079	6
4665	andrea	paurkhes	593	hensman street		camberwll	2576	nsw	19230325	82	08 45772872	5750909	6
4902	jeanmlaude	le gassick	1	baldwin drive		alexandejia	3128	wz	19550204	22	03 33938354	2944328	7
1530	jack	evans	8	frost place		shailer park	2170	nsw		39	07 37721729	3568284	0
5162	lochlan	blolfwrth	99	traill place		aberfoyle park	6409	nsw	19890511	29	04 19538725	4334189	9
260	liam	kramer	47	campbell street	turramurra house	wallington	4425	wa	19131023	29		3114812	3
3617	carkin	nelerr	85	sherbroold street	bevington vlge	ryvdeo	2259	vic		27	08 60494612	8625628	1
5760	alexandra	robinson	41		sunnyside	ulladulla	2210	sa		34	04 90408329	3857607	2
1960	james	cowie	66	esperance street			2334	wa	19570626	30	03 91478350	9568442	1
2201	pupi	jacqieline	160	chippindflo circuit		prahan	3125	qld	19350197		04 61512741	3216486	6
3855	simmohds	archid		harriot road		kyogle	3175	nsw	19150421	31	07 28714440	7622380	1
4300	nathan	heynen	95	zox circuit	bevington vlge	auburn	3809	nsw	19720902	33		2411690	5
240	laura	oaten	69	maitland street	bribie ret village	eastern heights	3184	nsw	19210120		04 88654777	8356195	1
4280	benjamin	walker	3	maccallum circuit		bundamba	4034	vic	19161227	37	08 27470057	6621395	5
183	laclhan	hazg	45	bagshaoolace		oakleigh	4487	nsw		23	02 24319005	2581068	7
3186	jervxs	mikayla	71	brough place	talbragar	forbes	6155	nsw	19940824		04 98590294	1893542	1
3850	archie	simmonds	467	harriot road	restpoint caravn park	kyogle	3175	nsw	19150421	30	07 28714440	7621880	1
1670	harrison		14	clive steele avenue		bulleen	3850		19700615	18	03 35426073	7924622	1
1190	jackson	tilley	35	sabine close	springfield	airport west	5127		19000809	29	07 23411494	1098965	2
5031		thomxln	10	burkitt street		south prteh	2560			32	08 47597337	6436944	6
5790	emma	mulligan	20	wilkinson street		chisholm	5606	nsw		29	03 62275673	9208295	4
3723	jesse	filianvooras	69			narre warren	2040	wa	19801212		07 66059653	3335210	6
670	joshua	parsons	128	mckail crescent		windsor gardens	6603	qld	19000909	35	03 05250894	3654956	9
5411	alessndia	bronww	36	ashburtonzceircuit		newstead	2015	nsw	19010907	32		7362677	4
5001	livia	bbiggs	309	fremantle drive		woody point	2454	nsw	19080231	30	02 28111195	1550470	8
1405	allea	tesgile	3			mudgee	2154	sa	19630618	39	07 42646757	6604617	6
2710	marco	carter	11	dookie street		maryborough	2067	vic	19090429	25	02 48354790	4514008	2
4596	hpllr	toohey	7	wisdom street	tara	lalom	0810	viv	19410530	34	08 50469929	6037264	6
5713	mi		463	dwyer tret		corij	2590	wa		31	07 58260962	2726918	8
2200	jacqueline	pupi	160	chippindall circuit	port ferry	prahran	3125	qld	19350917	39	04 61512741	3216486	6
3050	noah	wilson	15	chillagoe street	terrabonnie	oxenford	6330		19801214	32	03 99085263	9307430	1
2190	jack	zoumberis	6	brittlebank circuit		lakemba	6286	sa	19040208	35	03 96642824	6778428	8
4410	shona	chesser	53	fernyhough crescent	beltana	wooloowin	4802	nsw	19390706	23	04 58409271	2760079	0
916	kennedy	steouo	97	medley street		parramatt apark	2292	nsw	19220329		03 49990194	6124056	5
3430	cameron		1	carleton street		christie downs	3101	vic	19871202		07 33985378	6481671	6
4828	sophie	normxaa	99	bennett place		perth	4113	act	19250594		04 59239993	6185974	2
5905	lawson	lighulyy	163	buzacott place	boslyie	coffs harbour	2650	qld	19400908	20	03 71000383	8215385	1
5960	kai	cobcroft	22	namatjira drive	karma park	keysborough	6009			34	07 60478834	2827196	0
5780	connor	cumming	49	pieman crescent	bimblegumbie	mount gambier	4350	vic		38	02 91957825	3592911	7
4810	isabella	sujster	56	serpentine street		parkwood	2620	qld	19120627	23	08 93032916	3709732	6
4598	holly	torhu	10	wisdoc steet	tara	laor	0810	vic	19410530		08 50469929	6037264	6
3715	harry	jaeschke	34	la perouse street		gosfkard	2770	wa	19611016		03 55844133	4600351	2
5003	livka	hall	30	fremantorhdrive		woody bpint	2454	nsa	19080331	35	02 28111195	1551790	8
3480	liam	bragg	57	holden place		donald	2529	sa	19600331	28	03 94806321	9198705	1
660	cassandra	macdonald	60	hopegood place		victor harbor	7250	vic	19870703	22	04 86001285	6333981	0
590	joshua	harriss	13	habgood place		bentley	2031	sa	19960713	27	02 10382450	1387778	7
5950	abbie	doerr		caley crescent	jobomi house	hurstville	2304	qld	19321117		08 41266542	8267364	1
1690	stephanie	sigrist	56	berne crescent			4563	vic	19840904	37	03 68353077	9306724	0
3840	jack	bockmann	5	nepean place		daisy hill	3104	qld	19090118	30	08 38051854	1143156	5
4361	adam	hall	27	ranfjwlt	carnegie crescent	wentworth	3183	nsw	19806901	23	03 45489764	5610572	4
913	stelio	kennezzy	96	medley street	hawkesbcry road	parramatta park	2206	nsw			03 49991094	6124967	5
5180	kaysey	chivers	60	harcourt street		clontarf	3250	nsw	19570610	28		1209432	8
3620	dylan	hayes	1	yambina crescent			6020	nsw	19680208	24	02 26941941	6544480	9
3251	nichokas	de iodnno	18	narambi street		st kays	2790	act	19111002			6722665	3
4613	harvbey	stb okrl	1	heriot place		bentleigh east	4506	nsw			04 24100764	1372723	6
3421	charli	yoig	209	dumas street		pananua	4521	vic	19071081		04 90671920	5049487	1
130	mia	workman	18	murchison street		bundaberg	6707	nsw	19570430		08 32155102	5825658	5
2750	finley	pula	13	angas street		pambula	4558	vic	19000902	27	03 03748219	6637882	3
4684	thomas	gilbetd				alnany	3444	nsw	19269055	30	03 50508937	1239642	4
5418	alessanria	browne	37	ashburtonccircuit		newstead	2015	hsj	19018087			7362677	4
2495	holiy	spapak	57	costello circuit		jilliny	4701	w	19701126	20	02 68830095	5099658	4
1120	luke	bosworth	80			ninderry	2567	vic	19450610	30	02 44744268	7294255	9
1954	zarn	watefrts	68	starke dtreet		brightn	3149		19209819		03 20063935	2043875	1
160	jye	clark	229	armstrong crescent		myrtleford	7112	vic	19220502	20	02 50471170	7960643	9
500	joel	stow	21	ebenezer street	millbank vlge	tewantin	0830	sa	19541118		07 58747583	5248057	1
4355	aicen	roberzts	72		lake windemere caravn park	elabiea	4017		19151008		07 71930097	3259833	7
3760	juliana	abbott	57			bacchus marsh	4066	qld	19800317	25	03 46891409	5841239	2
5813	wilkam	rily	21	goodchildrnstreet		ultimo	2261	qld	19960825		02 89713155	5190387	0
4580	jack	coulter	20	powers place		shortland	2230	sa			02 10274139	9455621	4
5870	lucy	walsh	8	petterd street		bardon	2280	sa	19271029	39	03 11797467	6816362	6
550	lachlan	gault	174	britten-jones drive	specialist centre	singleton	2234	qld	19050507	25	08 75012443	8984697	2
2060	wilson	downey	30	scott street	glenmore	joondanna	2046	sa	19440828	33	04 28280950	3809048	6
2600	emiily	james	110	weetman place		como	2166	nsw	19680121	21	02 65549776	7719262	4
2380	jared	causevic	48	chillagoe street		aberfoyle park	3198	sa	19601009	27	04 10307352	4875916	3
1821	joh		50	gardiner street	flt 61	victoria point	3206	vic	19990129	19	04 39512834	9700512	3
2472		kexab	21	darwinia terrace		point lonsale	4214	vic	19360024		08 27318893	4301106	2
2260	alexandra	griffey	28	limestone avenue	limestone lodge	bald knob	3802	qld	19560621	28	04 46638083	5272322	2
5558	courtmey	matthews	96	lexcen aenue		templesstowe	7030	vic	19515010		04 20764225	1249329	1
1402	allgra	teagle	9			mudgpe	2154	sa	19630718	39	07 42466577	6604667	6
5568		hyncecs	28	lofty close		woollahra	2766	nsw	19590815	28	07 86225206	9815905	1
5562	mikayla	ogorman	2	lofty close		salisbury	2766	nsw	19590815	28	07 86122506	9881590	1
5414	alessagdria	bronwe	37	ashburtol circuit		newstead	2015	nsw	19010907	23		7364727	4
915	stello	kennedy	0	medley street		2206	parramatatp ark	nsw	19220329		08 46623929	6124056	5
5352	tyaj	hyd e	12	taronga place	karma park	north narrabeen	6158	qlb	19903007	30	07 81368807	4656398	4
5360	samara	brown	97	chuculba crescent	willow park	nunawading	3151	sa	19630826	32	04 91121383	9320405	9
2930	charles	burbury	71	clare dennis avenue	greenslopes	brunswick west	3331	wa	19130623	35	07 27387170	5061226	7
4011	jessica		10	brookmfn nsureet	glengow	hoppers crossing	3612	nsw	19920901	24	04 35142314	8058739	0
2314	tyler	ramsay	841	officer vr dscent		upper coomera	2644	qld	19271193	30	08 35993167	1465576	1
4100	isabelle	wandell	50	burramurra avenue		millfield	2132		19860601	26	03 84533574	5468165	1
820	joshua	wood	25	summerland circuit		augathella	3930	nsw	19800417		02 46186443	4015666	2
1080	emiily	flight	37	levien street	raafa estate	newborough	0830	vic	19521030	31	04 22238532	4252106	2
2610	ryan	lawless	16	cullen street		sydenham	3109	qld	19070827	32	03 04742648	8942384	8
4120	hannah	broderick	10	bambridge street	willow view	goonellabah	4821	vic	19821231	24	02 89697527	5294998	7
3750	ronan		17	bugden avenue		noble park	4560	vic	19550320	32	03 51008588	1403970	6
1060	rhys	kosanovic	6	brebner street		merbein	3500	qld	19860606	33	07 53513146	2917753	4
1021	zow	gavin	7	birabnplace			4702	nsw	19292187	30	03 59631617	9749098	9
2033	matteus	cawsotn		john youn crescent	braeside	port sporell	6054	nsk	19110527		08 16843928	3301275	0
2020	benjamin	costello	3	novar street		north rockhampton	5605	nsw		26	08 40235144	9846312	9
2490	holly	spulak	57	costello circuit	carinya farm accommodation	jilliby	4701	wa	19701126	20	02 68830095	5099658	4
4834	stephbie	dobson	4	hookerss treet		albuty	3338	qlf		25	08 81823023	6867940	8
5055	malih	philcox	156	beeston street	clydeview caravn park	rosewater	3096	nsw	19531269	28	03 61069166	3098370	4
4240	sarah	phillips	4	metcalfe street		coburg	2157	vic	19980629	25	08 52679213	5504250	2
3717	harry	dolbwv	34	la perousctstreet		gosford	2770	nsw		18	03 55841433	4600315	2
5610	matisse	rowlands	4	burn street		collombatti	4561	nsw	19840105		03 16895193	9750506	7
5564	mikyla	sisak	28	lofty close		woollqhra	2766	nsw	19590915	28	07 86225206	9881050	1
760	alana	islam	6	bluett place	flt 6	thornlie	2040	act	19440130	32	08 41146257	4251383	2
1300	oliver	anderson	3	lodder place	beit-el cottage	warnbro	3152	sa	19610127	38	04 93312284	8552605	1
2180	aaron	herr	25	o'connor circuit	atlantic road house	marlee	3167	vic	19871124	25	08 61037897	5965980	6
5910	keelin	boland	211	elliott street		salisbury park	4455	nsw	19950422	28	03 01613168	6066601	4
2385	jard e	causievic	5	chillagoe street		aberfoyrle park	3198		19601009	27	04 10307352	4875916	3
5550	courtney	matthews	96	lexcen avenue	waidup	templestowe	7030	vic	19501020		04 20764225	1249493	1
3712	hrty	dolbry		la perouje street		gosflorhd	2770	nsw	19740601		03 55484133	4600351	2
4160	jye	duell	16	mathieson crescent	lakeview	yass	3232	sa	19760826	24	04 85892833	7120100	5
4220	lauren	stones	2	kambalda crescent		lethbridge park					04 56696509	7505664	1
4500	connor	mu	9	brooker street	nareen garden	aireys inlet	3806	nsw	19250511	33	08 48406327	5420212	0
5450	william	barriball	14	vickers crescent			4701		19181122		04 07942823	5617912	0
640	jaiden	dowling	223		henry kendall village	harbord	2505	vic	19830711	38	08 79496439	5488993	6
2301	sam	flanagan	135	aspinall ksstreet		woy woy	7710		19021202		07 29237346	1854744	5
3900	zachary	taylor	1	goldfinch circuit	riverside	guildford	2380		19271102	28	02 79184403	1362422	1
2980	erin	wegener	1	bugden avenue		bacchus marsh	6160	nsw	19571127		08 34864062	2847490	6
3810	matthew	gibson	29			bendigo	4101	qld		23	08 53255336	1260141	3
1822	josjw	otto	45	gardinertreet		victoria point	3206		19990129	31	04 39512834	9700512	3
5416	brownbe	alessavdria	38	ashburton crcuit		newstead	2015	nsw	19010907	23		7363177	4
5710	mia	croft	463	dwyer street		corio	2580	wa		31	07 58260962	2726918	8
4450	emiily	derrick	52	bissenberger crescent			0820	sa	19470226		02 16736766	7192725	7
5881				burdeki n svenue		renmerk	3739	sa	19142121	18	04 79012892	5752764	6
3090	jake	tiegs	759	yarrawonga street	ca	trafalgar	6022	nsw	19280718		02 17846322	3105514	6
3282	nathna	fren	1			greenwood	6111	nsw	19650528			5194474	8
4010	jessica		10	brookman street	glengow	hoppers crossing	3216	nsw	19920901	26	04 35242314	9940899	0
2690	marco	d'elia	4	namatjira drive	air force memorial est	carindale	4350	vic	19310912		07 40789980	8687235	4
1880	yasmin	dowling	36	chuculba crescent		ashtonfield	3186		19720827	35	03 37681015	1835765	0
2034	mateuz	stolz		duffy street	braeside	port sorell	0646	qld	19185037		02 27592160	3301275	0
2860	alessandria	lewis	22	powers place	weernoona	salisbury east	3219	vic	19921102	32	03 89601301	6288911	5
1870	trey	lowrey	43	beazley crescent	mountlea	strathfieldsaye	7140	nsw	19550402		03 29265519	7856152	0
4990	ned	locke	18	callister crescent		bateau bay	3043	vic	19570822		07 02851341	8425626	0
960	jasmine	hardy	101	coobina place		duncraig	7250	vic		30	02 29414111	2463995	6
440	brandon	di padova	11	windeyer court	rutherglen club	corrigin	4815		19200902	28	07 59254423	4562396	3
1210	chelsea		101	blackman crescent	autumn lodge	artarmon	2567		19770808	32	04 47187767	2854291	6
5820	william	o'leary	62	copland drive		kootingal	2221	nsw	19930802	26	08 05346372	2391345	2
810	karlee	magarey	238	clutterbuck crescent		sale	2232	sa	19040204		07 77678983	7184169	7
5720	emiily	simpson	164	bundey street	werrina downs	wanneroo	2259	vic	19880223	26	02 52556545	4858078	5
2680	lucinda	pavy	4	collicott circuit		merbein	5096	vic	19920101	26	08 23522614	2398338	6
4180	phoenix	affleck	9		henry kendall vlge	kinchela creek	2290	nsw	19270117	31	02 59884489	5681633	6
5566	mikaula	hynes	28	loftm vlose		woollahroa	2766	nss	19590815	28	07 86225206	9881590	1
1770	thomas	ssebugwawo	8	horrocks street	villa 1/4	glenelg	2171	tas	19211104		02 10992757	3803519	0
5160	lochlan	bloodworth	97	traill place		aberfoyle park	6064	nsw	19890511	28	04 19538725	4334189	9
3142	matthew	de jlng	668	heard street	pooley brwidge	hamilton hill	2060	vic	19181208	36	02 15055221	6958646	9
4981	alexandra	snixh	14	denningjlpace	villa 6	noble parm north	3954	vic	19628069	83	03 45309514	9188620	4
4370	benjamin	corbo	18	cleeve place		parkside	3480	nsw		19	04 48980925	7928936	7
4170	bailey	hodgkinson	3	carss place	abelene park	doonside	2042		19850215	33	02 46541704	2750516	5
4356	aiden	roberto	72			4017	elanora		19171058		07 71990997	3258933	7
5570	thomas	badman	89	tenison-woods circuit		nailsworth	3909	tas	19121202	28	07 03524025	8072597	1
4680	thomas	gilbert	4			albany	3444	nsw	19260505	30	03 50508937	1237472	4
1030	jacob	cavaiuolo	10	porteous crescent	kalga	utakarra	4870		19510920	25	02 57791460	9472887	2
2880	joshua	hoobin	24	currong street	albion	dulwich hill	3806	nsw	19490810	24		1157484	5
5061	zaki	bahhlktz	12	thorntn place	breakfast	auburn	4310	wc			08 70212639	4024829	5
1320	mikayla	misic	19	kambalda crescent	nordby retrmnt vlge	beacon hill	2035	wa		29	08 15233918	8225330	0
4690	alex	campbell		jacka crescent		waverley	2449	nsw	19681030	20	03 82723266	9684805	6
5413	alessunsria	browne	9	ashburtooncircuit		newstead	2015	nsw	19010907	23		7362577	4
5542	anged	kows	75			kepewra	3021	nwf	19120089	33	04 17425008	8133840	9
3250	nicholas	de ionno	16	hawkesbury crescent		st marys	2795		19111002			6722665	3
1630	hayden	slattery	14	boolimba crescent		kootingal	2153	nsw	19360620	30	04 94286215	6541176	7
2491	holly	sputh	50	costellogciecuit	carinyafarm accommodation	jilliby	4701	ra	19701126		02 68830095	5099658	4
3440	brigette	eadie	2	mchenry street		rosebud	5032	sa	19160702	27	08 04762862	3660816	9
4901	jean-claude	gassick le	2	baldwin drive		alexandria	3102	wa	19552940	22	03 33933854	2946478	7
2013	vanssa		130	reveley crdscent		bankstowwn	4223		19620909		03 47388490	4551439	8
3140	matthew	de jong	66	heard street	pooley bridge	hamilton hill	2060	vic	19890823	36	02 15055221	6958646	9
1823	joshua	ottro	45	gardinerzsotreet	flt 61	victorispoint	3206	vic	19990129	31	04 39512834	9700512	3
5907	lawson	lighity		buzacott place		coffs harbour	2650		19450802	20	03 71000383	8213755	1
4000	mitchell	gawley	693	yaldwyn place		southbank	6065	wa	19601207	18	08 06678023	2387614	8
2160	anthea	hill	7	de burgh street	jarack	bentleigh	7009	vic	19790624	20	07 62599775	9335815	9
3721	macy	filianfouras	6	casson rleet		narre waren	2040	wa	19800282		07 62061089	3335210	6
4832	stephnie	dobson	480	archibaldstreet		albury	3338	qld	19691210	24	08 81862023	6867040	8
1490	riley	nation	35	esau place	jilakin flat	booval	2170	nsw	19951220	40	04 45487078	6834424	1
2382	jared	causevic	38	chillagmoeepstreet		aberfoyld park	3189	sa	19601009	27	04 10307352	4870961	3
4833	stephanie	dobmson	1	archibaldstreet		alubry	3338	qld		25	08 88131023	6867040	8
520	lillian	lam	15	cullen street		laguna	4030			29	04 35673919	4707539	0
2430	charlotte	turner	26	whalan place	bon vista	tempe	2790	nsw	19290805	30	08 80422367	9928015	6
2780	carly	hancock	15	watson street	aprt 401	rankin park	3067	qld	19351128	32	02 03458510	1229214	4
3830	laklynn	doyle	69	herbert crescent		two wells	4610	vic	19300727	18	03 02745313	9060217	8
230	ruby	smith	54	watling place		underwood	3171	nsw	19241001	29	07 43091975	5910257	7
1833	van chke	beau	214	rohan street		caple	2349	nsw	19580301	33	07 28798919	4426302	0
5567	mikayla	hyhes	27	lofty close		woolhra	2766	nsw	19589321	28	02 68066667	9881590	1
761	alana	islam	8	bluettaplace	flt 6	thornlie	2040	act	19440130	32	08 41146257	6351906	2
180	lachlan	hays	40	bagshaw place		oakleigh	4487	nsw		23	02 24319005	2581068	7
540		wise	71	lush place			4817		19770619	34	03 36280261	1716906	3
5680	grace	foran	45	goldner circuit		wisemans ferry	4650	nsw		30		3694990	2
1835	beau	vannmhie	214	rohan street		capel	2340	nsw	19580301		03 72387636	4462502	0
3322		joseph	490	gilmore crescent		ross creek	6208	sa			07 47105109	4236661	5
3130	kelsy	lethbridge	60	stuart street		ball bay	6353	act	19710503	17	03 60116533	1718197	6
5640	daniel	phillips	7	brownless street		wamuran	4510	nsw		35	03 81770960	8619737	5
5166	lochlan	bloodpwfyh	973	traill place		aberfoyle park	6064	nsw	19890511	28	04 19538725	4334179	9
630	melissa	allan	74	cole street		belmont	2448	vic	19190622			6981734	6
5532	hugh	woodbxrry	208	bastow circuit		east vicotoia park	3073	vic		33	02 69879141	8234855	9
4830	stephanie	dobson	40	archibald street		albury	3338	qld	19691219	25	08 81823023	6867040	8
2161	anthea	hill	74	de burgh street		bentleri gh	7009	bif	19790624		07 62949775	9335815	9
4610	harvey	stoberl	1	heriot place		bentleigh east	4506	nsw	19391015		04 24100764	1377232	6
4870	amy	kokegi	29	madigan street		southport	2261	vic			08 77215371	7081277	1
4682	thomas	gikbert	3			albakh	3444	nsv		33	03 50508937	1237472	4
3510	gemma	taylor	11	shirra close		kanwal	4305	wa	19800118	34	02 71489866	4160584	9
1740	ella	castello	17	inlander crescent	argyle garden vlge	preston	4802	vic	19681016	29	08 16728494	9163195	0
2450	chloe	zerillo	15	light street		north ward	6225	vic	19470522	38	04 76247871	2585499	8
4983	alexandra	smith	1243	denning place		noblepark north	3954	vic		38	03 45309514	9189620	4
1000	bayley	frost	36	james smith circuit	murrinstone	renmark west	3141	vic	19910704	34	07 70245333	1391741	7
2473	tersesa	keng	98	darwinia perrace		point lonsdale	4215	vic	19620410		08 58160074	4301106	2
2933	burbury	charles	71	clare dennis avenue	greenslopes	brunsewic west	3323	wc	19130623	35	07 27387170	5061228	7
3110	rupert	kerehona	1	rocklands street	anlaby station	soldiers point	6502	wa		23	07 21460164	4969116	9
5750	hannah	phillips	42	sherbrooke street	maritime cottage	pialba	2155	wa	19160117		03 64470336	9880645	8
2700	jake	collins	25	lampard circuit	cairns corporate tower	macquarie fields	2530	vic	19620107	30	02 14795787	1241990	8
4040	gabrielle	malisauskas	115	nambucca street		robina	2140	qld	19951024	28	08 40275751	4060597	6
4880	madison	trotter	16	falkiner place	edenlea	kyneton	2230		19110624		04 42164231	4447304	0
1837	beau	van schie	214	rohan syzreet		capel	2304	nsw		33	07 28771919	4426402	0
2705	jake	collinys	25	lampard circuit		macquarriw field	2509		19623007	30	02 14795787	1241990	8
4490	jack	stephens	10	canberra avenue		fremantle	2170	nsw	19760803	30	08 37865879	9357084	2
2031	matteus	stols		john youmfc rescent	braeside	port sorell	6054	aod	19110527		04 74822290	5530001	0
710	samuel	sfyrios	21	kinkead street		thornbury	2774	nsw	19030826	29	02 46211401	6774938	2
4400	sarah	coulter	15	mcbeath place		petrie	4123	vic		27	03 63370122	9058574	4
2702	jaer	collons	25	lampard circuit	cairns corporate tower	macquareie fields	2570	vic	19679418	25	02 14795787	1241990	8
5415	alessandria	brhe	3	ashburton hcircuit		newstead	2015	nsw	19010847	32		7362677	4
4984	alexadnria	snizh	16	denning place		noble park north	3954	vic	19620806	38	03 45309514	9188620	4
5722	emiil		164	bundey street		wannefoo	2259	vid	19880223	26	02 52556545	4859898	5
2120	harry	millis	387	novar street	terrace caravn park	hurstville grove	2558	vic	19951028		03 09930413	1544142	6
2317	tyler	rmays	96	officer crdscent		upper conomera	2464	qld	19271129	29	08 35991367	1465576	1
5560	mikayla	hynes	28	lofty close		woollahra	2766	nsw	19590815	28	07 86225206	9881590	1
1170	victoria	schneider	48	mulvany place	villa 6	reservoir	2147	wa	19490421	28	02 62006093	1437113	7
370	nicholas	cengarle	120	hammond close		gilgandra	7320	vic	19940922		08 37399731	7430725	5
3570	brandon	hmam	670	florey drive		dareton	2903	vic	19730516	34	04 84278114	4741228	6
3230	kirra	baillie	30	perry drive	glenore	panania	3154	nsw	19690309	36	02 14246533	1723812	0
2300	sam	flanagan	12	aspinall street	lemah park	woy woy	7170		19021202		07 29237346	1854744	5
2310	tyler	ramsay	2	officer crescent		upper coomera	2464	qld	19271129	30	08 35991367	1465576	1
2016	vanessa	velw	13	reveley rcescent		banitsown	4223		19622009		03 47834190	4515189	8
1492	riley	nation	35	esau mplace		booval	2179	nsw	19951220	40	04 45387078	6833424	1
4260	alexandra	jones	25	arabana street		goulburn	5023	nsw	19390518	27	02 78152366	5123798	0
3300	alessandra		12	throssell street		karratha	2429	qld	19240620	24	02 86823646	9929613	5
2032	matteus	stolz		john young crescent		port so trell	6045	qld	19110517			3301275	0
3682	lewis	pramudyasmono	2	christmas street		paradise	2035	vic	19260104		07 31453962	9673491	3
2820	reeve	derrington	8	canopus crescent		yamba	6167	nsw	19400416	19	08 41416124	6604525	8
420	deakin	ombina	16	kalgoorlie crescent		fulham gardens	2278	nsw	19691121	29	03 84762134	8356013	5
4594	holly	tooje	12	wisdom strceet	tara	llaor	0810	vic	19410530		08 50469929	6037216	6
1451	taao	clifford	290	corlette crescent		glen waverley	4807	vic	19206320	27	02 25437040	4746382	1
5417	alessadria	browne	37	ashburtonvcsilrcuit		newstad	2015	nsq	19001997	23		7362677	4
5432	ryaj	van efp	14		gam leight	fawknler	6112	nsw	19031120	29	04 00448634	8105353	8
2330	leah	fitzsimmons	4	findlay street		nichols point	2216	vic	19910131	34	03 18710116	9895822	1
3490	jacynta	munnings	41			grovedale	2036	vic	19050715		07 79995193	1510601	0
1496	riley	naton	38	esau place		booval	2170	nsw	19910220	40	04 45487078	6834274	1
460	madison	roberts	19	hurtle avenue		caulfield south	2299	wa	19430629	28	08 24909540	2757730	6
1100	neneh	dix	15	lynch street		joondanna	3156	sa	19610108	23	03 14098930	7656609	8
4320	jacob	best	7		orana garden	kew	2652	wa		17	03 78126417	1044297	4
5060	zali	bahlitz	13	thornton place	breakfast	auburn	4310	wa	19331102		08 70212639	4024829	5
4750	henry	caldwell	32	healy street		deniliquin	7321	qld	19950611	22	03 66267206	7139485	9
3424	charlw	youxg	209	dumas stxreet		rose pbay	4511	vic	19017119		03 69597376	5048487	1
5161	locvlan	bloodwprth	91	traillpce		aberfoyle park	6064	nsw	19890511	28	04 19538725	4334189	9
4550	beth	wood	19	van raalte place	kellybrook	bexley	2230		19641211	32	07 40889313	5369802	6
3640	liam	thompson	31	hilder street	brookvale	gordon	2484	nsw	19600105	32	04 50634795	3022299	8
461	madion	roberts	19	hurtle javenue		caulfiedsouth	2290	wa	19430629	28	07 02134639	2757730	6
5005	livia	bgist	30	fremantezcdrive		woody poient	2454	nzg	19080331	30	02 28111195	1551790	8
2711	marco	carre		dookiev fleet		maryborough	2067	vic	19090429	25	02 48354790	4514008	2
5541		lowt	79			keperra	3021		19120809	33	04 17425008	8133740	9
4310	keeley	russell	129	clermont street	green hills	cammeray	3149	sa	19190407	27	08 04289491	4710098	7
3970	bryce	goss	3	wattle street		south grafton	2600	nsw	19601022		03 17588336	4664288	3
3860	alia	maynard	70	bottrill street		the entrance	3844	nsw	19230521	26	03 00917275	2589820	3
1010	charlie	zhang	5	wurth place		mudgeeraba	3887	qld	19880821	24	08 51434995	1522047	2
4520	ruby	nankivell	87	marshall street	sec 1569	katunga	3814	nsw	19510208	32	03 57980234	2988390	7
3660	reuben	mazzeo	41	pollock street	braeside homestead	ormiston	4872	vic	19170308	38	08 60564674	3289600	1
2080	liam	halprin	4		burlington garden	peakhurst	4802	vic		20	04 44185064	6509001	0
3710	harry	dolbey	34	la perouse street	trelawney	gosford	2770	nsw			03 55844133	4600351	2
4781	grubb	sophor	27	ranken place	rangeville	broadbeach waters	4215	qld		35	02 91128961	9752061	8
740	joshua	hales	11	yiman street	avoca dell	wairewa	4670	vic	19811217	29	04 32262084	1181949	5
3120	shantal	freeman	128	rosella street		milton	3249	nsw	19410706		04 83447577	8239885	0
690	emiily	jones	22	denny street		mylor	2360	qld	19920603		02 71910919	6286001	7
120	hannah	mcclymont	19	ivo whitton circuit		callala bay	4034	nsw	19091007		03 79084823	4141377	2
4200	dale	stockfisch	27	yambina crescent		bronte	4510	nsw	19940907		08 70765030	1702360	0
2704	jake	wtlid	20	lampard dircuit	cairns corporate tower	macquarie fields	2538	vij	19620107	30	02 14795787	1241990	8
3730	isabella	cantrill	8	bimberi crescent		lyndhurst	2533	tas	19941113	31	08 65072739	2347583	3
3210	teneille	waldron	4	enderby street	greylands	coffs harbour	2046	nsw	19760722	26	07 56033406	4116283	7
1520	noah	sellars	177			glenelg east	2566	act	19520311	34	07 13218353	9877410	1
928	emiioy	schodder	7	bunbury street	villa 9	smythesdale	2480	nda	19870123	25	03 57097184	1879552	8
40	amelia	gameau	23	fimister circuit	eriswell park	beresford	6330	nsw	19791104	27	08 20807077	2898460	1
4780	sophie	grubb	23	ranken place	rangeville	broadbeach waters	4215	qld	19500602	35	02 91128761	9752016	8
3470	daniel	rayner	10	o'loghlen street		cooks hill	2287	vic	19640407	30	08 39253922	9449097	4
5711	i	croft	4683	dwyer street		corio	2898	wa		31	07 58260962	2726918	8
4650	ethan	nelson	11	bokhara circuit		como	2603	vic	19280228	24	08 54299992	5964816	2
1611	brote	phslh	91	daglish street		frankston north	2226	sa	19170321	24		2512596	7
5740	adam	lukey	18	hebblewhite street	lynbrae	broadbeach waters	2041	nsw	19600930	27	02 84500421	6219162	5
5310	tyron	doyle	19	newman morris circuit		south strathfield	3226	nsw	19100129	30		6877798	6
5230	abbey	duong	2	solander place	greenhills lodge	mount colah	6021	vic	19331213	38	08 44992473	3326413	6
3180	mikayla	jervois	71	brough place	biggerah	forbes	6155	nsw	19940824		04 98590294	1891322	1
1330	sophie	price	5	revell close		wollongong	4350	vic	19610725	23	03 69700388	2282737	7
350	lucas	frisch	14	tardent street	roseneath	labrador	4179	wa	19540320	33	07 81537005	8038002	2
3580	emiily	nicolson	36	sidaway street		beacon hill	2176	nsw	19070807	27	02 69096869	5911105	0
4242	sarsh	phillps	4	metcalfe treet		cobug	3228	vic		25		5504250	2
4701	cle	wanzsinon	5	kosciusko avenue	ballycara village	ormond	6495	vic	19080327	82	08 68136660	1435455	1
4243	sarah	phillips	8	metcalfe street		coburg	2157	vic	19890619	27	07 04669382	5504250	2
3010	laura	kargans	13	jarman place	hickeys creek	scarborough	3058	qld	19220529	35	03 76411558	2331201	5
5531	hudwg	woodberry	2	bastowfircuit		east victorr park	3073	vic	19340829	33	02 69789141	8234855	9
5830	emma	a'church	224	pickworth street		portland	4207	vic	19000930	34	04 55440800	6401762	7
30	april	sampson	8	mirrabucca crescent		carnegie	3148	wa	19531011	23	02 59836522	1917201	7
2035	mattfus	stozl		john youngcrescent		port ocll	6058	qld	19110527		02 27591260	3302175	0
3200	chelsea	wingent	28	baynton street		sherwood	2748	nsw	19730914	27	03 96038389	6549988	5
5544	angie	low	0			keperfa	3021	nsqp	19120809	33	04 17425008	8133804	9
5420	danielle	curtain	33	osburn drive		humula		vic	19920202	30	04 06531633	8103928	3
01	bennie	neilw	33	paul coe crescent		redbank plains	2155		19790326		03 81144352	5286025	8
1493	riley	nation	3		jilakin flat	booval	2170	nsw	19915323	18	04 45487078	6834424	1
290	naomi	dunn	18	canberra avenue		port douglas	3079	sa	19070609		02 66015550	3634232	9
4597	hoully	tooheh		wisdom street	tara	lalor	0813	vic	19410530	34	04 65678793	6037264	6
5650	james	oliver	17	parkwood road		corio	4810	sa	19790501		08 55220147	6839482	0
1160	keeley	rushworth	55	maclachlan street		florey	3825	vic	19751014	33	08 82910281	1468482	8
5551	courtney	matteohws	96	lexcen avenue		templestowe	7004	viv	19270419		04 20764225	1249493	1
4030		white	14	hambidge crescent	laughton	abbotsford	2138	nsw	19150203		02 39138614	2071399	7
2990	zachary	beljic	232	macquarie street		moppy	2228	vic		31	04 98032072	7141652	5
2101	owejb	holmes	64	toona epace	strafhalbyn	oxley	3282	nswd	19560210	27	07 36123544	6512852	9
4970	damien	kinnear	85	terewah circuit		camperdown	6158	nsw	19871208		02 03657423	4215838	5
5054	maliah	philcx	3	beeston street	clydeview caravn park	rosewater	9036	nsw	19531419	42	03 61079666	3098370	4
542		wise	3	lush place			4875		19770619	34	03 36200261	1716906	3
1050	blake	morgan	32	rubicon street	rosebank	port noarlunga	2170	wa	19891102	19	03 28026259	8814354	9
2830	juliana	pearce	103	o'meara place		mccrae	2171	nsw	19190223	29	07 37701913	5770711	6
5569	mikayla	hynwd	28	lofty calse		woollahra	2766	ndsd	19590815	28	07 86225206	9881509	1
2381	jad	causevic	48	chillagoe street		aberfoyle park	3198	sa	19420120	27	04 10307352	4875916	3
3185	mikyala	jervois	24	attunga street		forbes	6155	nsw	19940824		04 98590294	1891232	1
4070	james	may	97	springvale drive	george cottage	cervantes	4870	vic	19630418	28	03 77783528	4799125	3
2030	matteus	stolz		john young crescent	braeside	port sorell	6054	qld	19110527		02 27591260	3301275	0
750	tabitha	crowe	39	mackinolty street		new town	3047	nsw	19270105	33	03 22885222	3413985	7
1620	kydan	repo	7	cotton street	koolanbah	wangaratta	4051	wa	19430624		03 87994011	9526479	3
5977	adam	halpin	100	davison place		kingsley	2060		19321079	32	08 59611961	3205284	7
510	james	curtis	3	counihan court		old reynella	2540	wa		31	04 72044087	6623809	3
182	lachlan	hayxs	46	bagshaw place		oakleigh	4487	nswe		23	02 24629005	7636792	7
5400	keira	gilfedder	23	bertram street		ardmona	3146	wa		34	03 60054258	5990698	7
1838	beau	van schie	216	rohan sreet		capdl	2340	nsw	19530891	33	07 28719719	4426540	0
4230	tara	clarke	44	givens street	sec 158	rouse hill	6059	nsw		26	03 70523082	6771447	5
5150	eleni	rice	19	owen dixon drive		kirrawee	4306	vic	19900916	40		8938149	7
980	erin	kennaway	65	vasey crescent	braidwood station	carrum downs	2164	nsw	19510711	30	04 16394722	6860201	1
5723	philip	simpon	164	bundey street	werrina downs	wanneoo	2259	viw	19880123	26	02 52556545	4858078	5
4685			7			albany	3444	nsw	19260504	28	03 50508937	3884099	4
5902	lawshn	lightly	242	buzacott place	bowylie	coffs harbour	2650	qld	19180317	20	03 71000383	8213875	1
2390	liam	jackson	72	pinkerton circuit		salisbury east	3677	nt	19850207		03 45657695	6314727	7
1480	nemesia	houston	101	chillagoe street	villa nunamina	brinsmead	7250	vic	19291006	38	07 58663760	8415407	1
184	fiona	hay	0	bagshaw place		oakleigh	4487	nsw		23	02 24319005	2581068	7
5590	louise	aragon	9	allan street		barrengarry	4060	nsw	19101116	27	07 27852149	9647997	0
800	sebastian	cybulka	144	beach place	merideth	blackburn	3043	wa	19890316	21	08 01672771	4302991	2
4700	caleb	wanzainon	5	kosciusko avenue	ballycara village	ormond	6280	vic	19080327	28	08 68136660	1430555	1
1180	katelyn	cassidy	11	grimmett close		hawthorn	2043	nsw			02 02717164	7784764	5
200	cooper	enders	45	bathurst place	greenwood park	singleton	3379	nsw	19181229	38	08 69548447	2610053	0
3852	archie	simmnds	467	harrioxtvroad		kyogle	3175		19150121	30	07 28714440	7623180	1
4664	anarda	parqries	8	hensman street		camberwell	2576	nsw	19233205	37	04 55397396	5750909	6
5552	courtney	matthews	6			templetowe	7003	vic	19501906		04 20764225	1249493	1
911	stelko	kennedy	9	medley syreet	hawkesbury road	parramatta park	2260	nsw	19004114		03 49991094	6124056	5
4190	tara	stradwick	21	loader crescent		bulli	2289	wa	19701103	24	04 00134626	8304028	5
3650	alivia	fuss	35			brighton	6566	nsw	19151017	34	08 15232997	8298536	0
830	james	filsell	6	learmonth drive	masonic homes	moree	2212	sa	19631005		04 79271629	5005111	6
580	kirra	gautam	1	ainslie avenue	bendemeer	palmers island	3135	vic	19500813	25		3253477	9
1760	gabrielle	jacobs	5	wybalena grove		punchbowl	6018	qld	19400106		07 61129062	6694471	4
5350	tynan	hyde	12	taronga place	karma park	north narrabeen	6158	qld	19980307	16	07 81368807	4656398	4
3143	mathew	de jong	66	heard street		hamiltonhill	2060	vic	19890823	36	04 54891093	6959645	9
1430	george	zweck	6	poynton street		coopers plains	2104	vic	19241202	25	02 22449462	6289700	8
2002	harrialn	stepheubson	13			wondai	4558	vic	19007026	22	08 98253176	8994331	9
2900	emma	aiello	46	mcbride place	kempsey mall	glenore grove	6026	sa	19571016	29	02 09922218	1714204	6
914	stelio	kenney	96	medley street	hawkesbury road	parramata park	2206	nsw	19220239	34	03 49991094	6124056	5
310	fiona	hein	28	russell drysdale crescent		gilgandra	4054	qld	19731122	28	03 29956691	5409125	5
4430	william	harris	58	pinkerton circuit		south melbourne	2088				04 14336255	3318758	6
5978	adzamo	halpon	169	davison place		kingsey	2060	qld	19321009	23	07 51393216	3205824	7
1900	connor	koch	17	gilmore crescent		milsons point	5352	nsw	19190620		07 42258195	8743681	4
2770	hayley	vinci	20	dodds place		terrigal	0830	act	19480610		08 98312083	6217403	2
5880		law		strickland crescent	mintarra	renmark	3730	sa	19141231	18	04 79012892	5750764	6
4362	adam	halj	27	carnegieyvrescent		wenmtvworth	3183	ns	19800601	23	08 78460483	5610572	4
5010	liam	hoffrichter	4	brassey street		boambee	2564	nsw	19430531	32	02 69212639	6884378	2
5090	yasmin	tauss	1			dee why	2205	vic	19030526	34	04 13006757	8263223	3
4485	andrew	sparrow	57	hatfield street		cradoc	2646	nsw	19360625	36	08 40830811	1579462	2
4270	liam	carey	23	torrens street	location 22576	trevallyn	4020	nsw	19010309		02 04645234	7788725	6
4920	james	earnshaw	163	allambee street		inala	2121	wa	19581213	31	03 55382837	7204695	8
910	stelio	kennedy	96	medley street	hawkesbury road	parramatta park	2206	nsw	19220329		03 49991094	6124056	5
3060	timothy	walters	102	guthridge crescent		ingleburn	4566	vic	19150109		07 00639371	2857886	1
5810	william	riley	210	goodchild street		ultimo	2261	qld	19960825		02 89713155	5190387	0
5280	james	betts	9	black street		margate	4214	wa	19271120	22	07 38528128	2565362	1
1082	emiily	flirgt	37	leviet tsreet		newborough		vic	19521030	38	04 22238532	4252106	2
110	willow	virgin	11	turriff street		croydon	3089	nsw	19821210	20	07 85213123	5274560	3
2810	nicholas	lord	24	blanc court	unara	eaton	5159	vic	19831112	30	04 85770855	4211541	8
4827	sopke	normaw	930	bennett place	shepparton private hospital	perth	2273	act			04 59239993	6185984	2
4018	jessjca		10	brookman street		321dbq	hoppers 0cossing	nsw	19920901	26	04 35242314	9940899	0
5410	alessandria	browne	37	ashburton circuit		newstead	2015	nsw	19010907	23		7362677	4
3851	archie	simmonds	467	harriot road	restpoint caravn park	kyo glae	3518	nsw	19520528	30	07 28714440	7621880	1
923	emiklt	schroeder	79	bunbury street		smythesqle	2480	nsw	19870123	25	08 52450175	1879552	8
5716	mai	croft	463	dwyerz treet		coro	2850				07 58260962	2721918	8
5380	harrison	beavan	4	strickland crescent	pinedale	fairfield west	3505	vic	19420625	34	03 72834824	7401972	5
3330	gabrielle	micarone	10	crombie place		belrose	6603	qld	19760526	23	04 73640417	2233962	7
4012	jessica		1	brookmsjfreet		hoppers crossing	3216	nsw	19920501	26	04 35242314	9940899	0
3427	youby	charlg	209	dumas street		panaia	4511	sa	19071118		04 90371920	5048487	1
3183	mikavla	jerncis	71	place boigh		forbes	6155	nsw	19940824		04 98509294	1893122	1
3220	vincent	godfrey	29	williams street		gol gol	2074	nsw	19770603	39	04 76470394	2291774	6
5419	alessandria	brownre	39	ashburtomscircuit		newstead	2015	nm	19010907	23		7362677	4
2510	jed	nakamura	43	mina wylie crescent	blores hill cvan	kirrawee	3478	nsw	19180328	30	03 19666770	2079526	8
1710	isabella	bourke	49	blacket street		wandong	5290	act			04 20586278	5264885	5
5974	halpin		100	davison ofzlace		kingsley	2060	qlu	19312909	32	07 51398216	3205824	7
3310	beau	brown		challis street	retirement vlge	mount eliza	3146	nsw		31	02 89231882	1180673	1
4840	jacob	sayers	123	holyman street		st kilda	4868	vic	19440419	35	07 29250345	7346202	1
2701	jake	collns	221	cairns corpofate tower			2503	vic	19620107	30	02 14795787	1241990	8
5220	fyynlay	langley	330	blackman crescent	serena park	soldiers point	3865	vic	19050128			3515863	1
2290	jack	brand	3	meston place		caulfield	2338	nt	19100824		07 31690200	9810364	5
860	zac	mcgrath	21	farrell place	reddestone	kawungan	2065	vic	19460303	23	02 02806717	1907773	4
2950	charlotte	mccalum	85	jelbart street		belair	4065	vic	19520301		02 96823129	5864999	7
5903	lawslv	hendrix	244	buzacott place			coffs harbour	qod	19400802	20	03 71000383	8213855	1
5561	mikaha	hye	28	lofty close		woollacrah	2766	nsw	19598411	28	07 86215206	9881590	1
780		docking	16	wallaroo road				qld	19670916	32	04 91004614	7793342	0
4820	sophie	norman	930	bennett place	shepparton private hospital	perth	4113	act	19430812		04 59239993	6185974	2
4530	michael	gassner	89	ijong street		ningi	4510	qld	19251024		08 72918610	6765920	4
2800	tayah	dempsey	52	main close	clear swamp	hamilton south	0810	qld	19700806	26	07 81131806	2492760	5
2280	elana	spagnoletti	6	findlay street		eaton	6066	vic	19750304	28	08 32640406	9033872	7
2006	harrison	cufd	13	boddingtoj crescent		wondai	4559	wta	19070826	22	08 98253176	6734589	9
4290	asha	shepley	30	werriwa crescent	unt 2	aspendale	7270	vic	19070502		08 24141450	5007349	5
918	stelio	kenjedy	97	medleyystreet		parramatta park	2204	nswg	19223209		03 49991094	6124056	5
5110	adam	bresnahan	2	sanderson close	cheshire	brunswick west	5259	nsw	19621112	30	03 07619630	7546512	2
1660	esme	reaney	19	wybalena grove	cobaki broadwater village	sydenham	4075	nsw			03 22524840	6002110	8
4110	samuel	macintosh	54	bernacchi street	meilene retirement	belmont	4034	qld	19390420	25	03 94427530	5954616	9
3616	carlin	nelldr	80	sherbroopr street		rye	2250	vic		27	08 60494612	8635082	1
5580	riley	wear	15	filshie close	bowood grove	forestville	2765	nsw	19960307	38	04 07590085	4552339	4
4670	emma	wallace	36	slessor crescent		lakemba	3129	vic	19121130	28	08 30289041	2669234	3
4090	zac	clarke	66	sullivan crescent	teresa park	glenroy	4313	nsw	19530114	34	02 86534150	5781696	1
5200		kaupmees	32	calvert street	aldersyde estate	st albans	2767	vic	19460906	38		3161562	5
3854	simmonds	betd	46	harriot road	restpoint caravn park	kyogle	3275	nsw	19150421	30	03 89717805	7621880	1
2070	grace	tsacos	201	derham court	air force memorial est	middle park	2320	qld	19160623		02 64861927	5366306	6
189	lacnkan	hayob	1	bagshaw place		lakfemba	4487	nsw		23	02 24319005	2581068	7
3740	caitlin	hourigan	17	charlick place		dover heights	3337	nsw	19320425	23	04 98383846	2799612	8
5431	ryna	vaberp	43		gam leight	fawknger	6112	nsqe	19031110	25	04 02960473	8105353	8
4661	andie	pareiw	6	hensmanssreet		camberwell	2576	nsw		27	04 55397396	5750970	6
5975	adam	halpkn	19	davison place		kingsley	2006		19302009	31	07 51393216	3205824	7
925	emikly	schrieder	7	bunbury sbreet	villa 9	smyohelale	2480	nsw	19807293	25	03 57097184	1879552	8
5553	courtndy	matthtys	6	lexcen acenue		templestowe	7030	vic	19501070		04 20764225	1249493	1
4825	sophei	thoyas	930	bennety llace		perth	4113	act	19430182		04 59293993	6185974	2
3187	mikyla	jerbos	7	brough place		forbes	6515	nsw	19904824		04 98590294	1891142	1
5556	matthews	courtney	16	lexcen avenue		templestowe	7030	vib			04 20664225	1249493	1
5050	maliah	philcox	156	beeston street	clydeview caravn park	rosewater	3096	nsw	19531119	24	03 61097666	3098370	4
3520	daniel	mack	4			runaway bay	3000	wa	19080516	24	03 89984954	7542369	2
921		schroeer	7	bunbury street		smythesdale	2497	nss	19807123	25	03 57097184	1879552	8
1270	jaggah	dennison	14	conder street	raafa estate	joondalup	5089	nsw	19211026		03 21354214	2049296	1
4710	elly	redding	35	neilson street		stirling	6006	qld		18	04 11039464	7456125	7
4050	travis	maddison	222	hussey cove		seaforth	3082	nsw	19600814	29	04 79773067	5568985	9
3340	kylee	bridge	7	grayson street		bentley	3212	nsw	19010412	27	03 97174022	5840974	9
5908	lawson	lightly	244	buzacott poace		coffs hsjbour	2605	qld			03 71000383	8213855	1
5557	courtey	mattwws	69	lexcen avenue	waidup	templedtowe	7030	vib	19501020		04 20764225	1248493	1
5973	adam	halpin	109	davfsonoolace		kingsley	2060	qld	19231739	32	07 51302316	3205824	7
730	thomas	williams	4	mugga way		shailer park	5008	qld	19881110		03 30598486	6608058	2
4740	dylan	newell	30	dowsley place		jerrabomberra	3444	vic	19720530	26	08 41343482	2501422	5
4600	michael	van hensbergen	21	pickles street		taren point	3020	nsw	19540429	23	08 15700942	4649025	6
919	steili	kennedy	96	medley street		parramata park	2206	nsw	19220329		03 49588094	6121536	5
150	jack	spackman	6	blaxland crescent		condon	2026	nt	19821018	31	08 56646577	5615918	9
3150	james	spicer	54	harford street	rakaia station	greenwood	2354	nsw	19600717	25	03 81644419	4086841	7
1550	kyle	cottam	50	venables place		inala	3150	vic			02 13613852	5975013	0
1970	marlee	thomas		longmore crescent		kalgoorlie	2795	qld	19421225	34	04 56222748	4237853	7
2480	georgia	harrison	22	totterdell street		ultimo	5008		19570808	30	08 15477536	6322745	7
2370	joshua	mckenzie	92	la perouse street		kotara south	2039	vic	19901127	34	03 59934939	4865787	7
5300	juliana	lo	8	morgan crescent	locn 20100	andergrove	3012		19730203	25	04 88482579	3530278	5
4890	abbey	fry	129	castlereagh crescent		wendouree	4077	vic	19370524	23	08 26709565	7007987	1
2840	jasper	constable	7290	antill street		collaroy	4109	nsw	19981008	23	07 85078210	4956936	4
4491	jacjm	stephen	23	canberra avenue		frema ndle	2170	nsm	19761803	30	08 37865879	9357084	2
2311	tylke	ramasy	1	officer jcrescent		upper coomera	2447	qld		30	08 35991367	1465576	1
927	emiily	schrdlder	7	bunbury sfnreet	villa 9	smythesdale	2485	nsw	19879823	25	03 57097184	1879552	8
2010	vanessa	veale	13	reveley crescent		bankstown	4223		19620909		03 47834190	4551439	8
1640	konstantinos	barrie	8	marrett street		eleebana	3133	qld	19080818	29	03 62519589	3467408	6
680	sophie	pryce	139	arabana street		koorda	2290	vic	19400215	30	03 31562186	9239280	4
5370	joshua	bowkett	19	federal highway	kilbrachen	greensborough	2486	nt	19011219	24	04 26079789	1003583	6
700	charlotte	morris	16	traynor court	bendinine	mulwala	3350	vic		25	07 13030298	2875597	4
5007	livia	biggs	39	fremantle drive		woody point	2547	nsw	19220322	30	02 28111195	1551790	8
2003	harrison	stephenson	14	boddington crescent		wodak	4558	wa	19007826	40	08 98253176	6735489	9
3681	lewisa	nelliyn	21	christmag street		paradise	2035	vic	19960828		07 31353962	9673491	3
1890	liam	la rosa	28	crozier circuit		alford	2281	nsw	19550214	29	03 66070689	1953025	3
1211	chelsa		1167	blackmanucbrescent		artamron	2567			32	04 47187767	2854291	6
950	mia	morra	355	pedrail place		numurkah	7171	nsw	19800810	33	04 86396594	1563990	2
4571	christian	huvks	4	clive steele avenue		mareeba	4032	vic	19906016	27		4103987	3
1150	hanna	doyle	240	kennedy street		brassall	3659	nsw	19590321	24	02 03290851	7678455	9
3290	joshua	mcclelland	13	worrall street		waratah	2340		19891121		02 55505891	9009426	0
4572		hucks	4	clive steele avenue		marwbes	4032	vicr	19900826		03 40012761	4103027	3
1290	ashleigh	karvountzis	73	dodgshun court	koonongal	bracken ridge	3012	nsw	19990725		04 89310007	7239947	8
5430	ryan	van erp	43		gam leight	fawkner	6112	nsw	19031120	28	04 02960473	8105353	8
521	lillian	lma	15	cullen street		laguna	3400				04 35673919	4705093	0
1680	michael	taylor	2	allwood street		dungog	4814	nsw	19800625	36	04 81897593	3947338	0
2303	samir	oflanaoga n	12	aspinallhatreet	lemah park	woy woy	7180		19021202		07 29237346	1854744	5
1540	connor	newson	15	leist street	juburra	katoomba	2115	vic	19141102	29	04 67573180	2569443	6
5540	angie	lowe	75		barane	keperra	3021	nsw	19120809	33	04 17425008	8133840	9
2630	kiarnee	ferguson				waratah west		nsw	19121207		07 89371341	8126698	4
2304	flanagan	sam	129	aspinall street	lemah park	woy woy	7710		19022092		07 29237346	1854744	5
00	lachlan	neil	27	paul coe crescent		redbank plains	2155		19790926		03 81144352	5286025	8
2620	indyana	jones	36	sturdee crescent		crookwell	3033	nsw	19270312	38	04 70966985	3136817	1
4570	christian	hucks	4	clive steele avenue		mareeba	4032	vic	19900826	39	03 40012761	4103987	3
1560	lucas	auzins	20			lota	3021	vic		24	03 53825564	6307543	1
2011	vamrssa	veke	13	cvescent reveley		banks town	4223		19625709		08 22165650	4551439	8
2440	sarah	newton	53	hannaford street		teralba	3912	nsw	19351207	30	07 05068657	8967892	2
5070	kyle	neath	12	hannan crescent	aldinga beach court	woodvale	0880	wa	19500607		04 79316963	2861503	1
1920	ryan	moni	10	forbes street	ellis farm	crows nest	4869	wa	19290225	22	02 75189418	8292962	3
1495	rily	natjm	35	esau place	jilakin flat	clayton south	2170	nsw	19951220	40	04 45487078	6834424	1
3610	carlin	neller	85	sherbrooke street	bevington vlge	ryde	2250	vic		27	08 60494612	8625628	1
922	emuiy	schroeder	40		villa 9	smythesdale	2480	nsw	19817123	25		1879552	8
770	nicholas	berwick	14	crofts crescent		labrador	3862		19431007		07 06981816	9584682	0
5260	ethan	venn	3	jardine street		marangaroo	7018	nsw	19411006	23	03 23572852	9512979	2
4824	sophie	nornan	930	benne trplace	shepparton private hospital	peeth	4193	scht	19430812		04 59239993	6185974	2
5721	emiily	simpsuon	14		werrina downs	wannegro	2259	vic	19880223	26	02 52556545	4858078	5
4985	alexandra	smith	194	dennibgpace		noble park north	3954	viv	19040410		03 45309514	9188620	4
3131	kelsy	lethbmridge	1	stuart suatreet		ball bry	6353	act		17	03 60116533	1738197	6
4850	sean	thompson	6	cockcroft avenue	westmead accom	wee waa	3142	nsw	19221117	25	07 88050357	6998291	1
5690	thomas	sandercock	9	weddin circuit	looanga	cecil hills	2539	sa	19980122	33		5915982	3
3460	rebecca	young	10	chewings street		crawley	3996			20	08 78990381	6112687	5
3425	chbatlk	oyoyng	209	dumas street		panaia	4511	vi	19062118		04 90071920	5048487	1
4823	sopmhuj	norkmn	930	bennett place	shepparton private hospital	perth	4131	act	19430812		04 59239993	9828526	2
4705	caleb	wanzainon	5	kosciusko nvenue		ormond	6280	cid	19080327	28		1435445	1
3930	riley	north	84	foxall street	tilbuster park estate	kallangur	2300	vic	19290729	21	04 51222675	2710901	9
490	ruby	williss	15	devonport street		doncaster east	2795	nsw	19371024	29	07 53384999	4532349	8
4720	xavier	pears	148	port jackson circuit	broadwater vlge	australind	3047	nsw	19801014	28	02 03413193	4565930	6
5351	tynan	hyde	1	taronga place	karma park	north narrabeen	6154	qlc	19909407	16	07 81368807	4656381	4
5210	tom	hobart	25	chuculba crescent	central arcade	haden	6112		19340406	28	04 28607973	2678820	2
2315	tyler	ramsay	3	officer ctmsvent	allawah	upper coomera	2464	qkf	19271129	30	08 35991367	1465659	1
3410	john	campbell	25	dalley crescent	windsor gardens caravan park	newport	4280	nsw		34	08 11123267	3472810	2
2110	lawson	baker	4	wurth place		fitzroy	3196	qld				4189493	6
930	kiarnee	leiblich	41	lind close	ettalong beach vlge	bardon	2464	qld	19610121		03 60148799	3873906	0
3790	edward	casey	10	clarey crescent		potts point	2680	nsw	19790215	33	04 51383603	5469037	6
2313	tylee	rzmsy	13	officer crescent	lilhkvale	upper coomera	2644	qld	19271129	30	08 35991367	1465576	1
2703	jake	collicns	25	lampardcjrcuit	cairns corporate tower	macquarie ields	2938	vic	19620107	25	02 14795787	1241990	8
3940	grace	petherick	104	pidgeon place		glen waverley	3068	wa	19711028	31	08 19390556	3259908	8
3370	jemma	seagrim	4	namatjira drive		st kilda east	4567	nsw	19411017	23	07 14809682	7811310	2
2252	katharine	pp		learmonhdrive		pascoe vale	2831	nsw	19930313		08 82643397	4899885	8
4140	noah	nicolson	1	calder crescent		safety bay	3183	wa	19510628		04 01128019	2674639	4
4640	tanyshah	nemtsas	2	wilkins street	douglas park	rockingham	3888	vic	19520224	26	03 78392759	4479260	2
620	isabella	donkin	17	santalum street		brunswick heads	2230	tas	19901102	34	07 55566523	6143770	7
720	mitchell	bekiaris	132	robinson street		orange	3550	nsw	19620617	35	07 35401375	8099359	2
900	chelsea	mellowship	111	macnaughton street		hawthorne	2141	qld	19940719	24	04 68267483	3214498	5
5715	mia	creogr	463	dwyer street		coieo	2580	wx		31	07 58260962	2726918	8
5141	mattew	sigkleh	9	longmore crescent		burnieu pper	4069	qeda	19431222		07 34159744	8462664	7
5976	adam		904	daviso olace		kingsley	2060	qld	19362009	27	07 51393216	3205824	7
2890	abbie	przesinski	4	derrington crescent	austin repat campus	miranda	2067	nsw			07 02952545	3014850	9
5000	livia	biggs	30	fremantle drive		woody point	2454	nsw	19080331	30	02 28111195	1551790	8
2591	isabells	cavanpfh	16	medley street		point vernon	4208	wy	19731129	29	02 04370001	6184346	6
1990	lachlan	kirwin	633	williamson street		watsonia	2770	qld		36	04 40903492	3302976	3
2881	joshua	hooain	44	currong street		dullwich hill	3806	nsw	19490810	24		8568857	5
5340	isabelle	peterson	6	sugarloaf circuit		kellyville	5451	nsw	19010420	42	03 70277739	5334173	2
3910	heath	stammers	2	jervois street		woolbrook	5039	qld	19590712	27	02 11866911	7714498	9
5555	courtny	matthwws	79	avenue lexcen	waidup	templestwoe	7030	vivf	19503720		04 20764225	1249493	1
5002	livia	biggs	30	fremantle drive		woody pkoint	2444		19080921	30	02 28111195	1551790	8
5800	bradley	williams	98	maloney street	sylbie white suffolk stud pindari	north shields	0870	qld	19740513		02 99625997	9076308	9
5165	lochlan	bloodworth	97	traillsplace		aberfoyle park	6206	nsw	19899531	28	04 19583725	4334189	9
4611	haey	stoberl	1			bentleig east	4506	nss	19391015		04 24100764	3155029	6
880	daniel	megaw	2	beaumont close		balranald	6150	wa	19180512			3198106	9
1834	beau	van achie	27	rohan street		capel	2634	nsw	19580301	42	07 28719719	4426402	0
4704	caleb	wanzainon	5	kosciusokiwvenue	ballycara village	ormxk	6281	vic	19080527	28	08 68126660	1430555	1
5100	ella	gallen	510	souter place		woolgoolga	2125	vic	19951103	22	03 18418102	9967630	4
5660	emiily	mccarthy	17	kalgoorlie crescent		edge hill	2287	nsw	19451209	36	07 60552375	6962685	9
5008	lii	bigs	305	currie crscent		woody point	2454	nsw	19050321	30	02 28111195	1551790	8
4599	holly	touojey	12	wisdom sx treet		lalor	0810	vic	19410530	34	08 50469929	6036264	6
5700	luke	kim	101	coobina place		bayswater	0836	nsw	19030408	24	07 62464920	2590016	3
2350	jessica	stennett	30	coral place	flt 19	gosford east	2093	nt	19850819	20	03 97523592	8031981	1
3270	amelia	maple	38	allambee street	flt 1 edwards rise estate	springvale	3204	nsw	19391004	23	08 95661228	8291587	9
2870	emma	kelly	331	hodgson crescent		doncaster east	7011	qld	19170207		07 43376827	8880750	6
3030	montanna	kennedy	126	mccormack street	lana cottage	waroona	2450	nsw	19920126	29	07 71286634	5896651	9
924	emi mly	schroeder	9		villa 9	smythesdale	2480	nsw	19930806	26	03 57097184	1879552	8
3420	charli	young	209	dumas street		panania	4511	vic	19071118		04 90671920	5048487	1
2140	matthew	thomson	454	dwyer street		mount tarcoola	2477	nsw	19840630	36	03 79024063	4353768	2
610	kristin	blyth	133	dumaresq street		manly west	2216	nsw	19500404	23	08 22657925	5094548	9
3240	kristo	robinson	50			haberfield	2539	vic	19791118	18	03 40526109	2252838	3
3380	sara	gallomarino	18	lister crescent	bolinda vale	keysborough	3223	vic	19590914	31	07 15514662	7814797	1
2790	liam	geeves	4	holmes crescent	maf-ue arabians	booval	2000	tas		32	07 63641967	2058472	9
4363	isabella		27	carnegierescent	ranfurly	wentworth	3183	nsw	19806041	23	08 78424083	5610572	4
1280	giaan	khoo	2	josephson street	metro apartment	ringwood north	2539	qld	19001114	31	02 57399392	3757969	1
4782	sophoe	grubb	224	ranken pla ce	rangeville	broadbeach waters	4215	qldq	19500602		02 91128761	9759926	8
4019	jeszi		10	brookmanystreet	glengow	hoppers crossing	3216		19920901	52	04 39243214	9943899	0
2592	isabela		9	medley treet		point vernon	4208	vic	19732219	29	02 04370001	6184453	6
2386	jatvhd	caudedic	48	chillagow dtreet		aberfoyle park	3198	sa	19601009	27	07 68126404	4875916	3
3360	georgia	wilson	11	jandamarra street	norfolk bay convict station	applecross	2228		19900312	36		1245840	7
400	tara	lopez	3576	casson street		daw park	2209	qld	19170822	29	04 40360286	6645600	4
220	jasmine	michaliczak	2	richter close	rowethorpe d1	braidwood	4873	nt	19620109	31	07 44908170	4150770	1
912	stelio	kennedy	8	medley abeeet	hawkesbury road	parramatta park	2206		19220329		03 43929094	6124056	5
3780	charlize	kelly		broadsmith street		sylvania	2146	nsw	19820321	26	03 88072926	3551368	7
1460	alicia	coward	10	a'beckett street	locn 3325	hillcrest	3020	nsw	19170926	37	04 46712260	6154767	3
5167	locgzn	bloodwrith	97	traill place		aberfoyle bpark	6064	now	19891051	28	04 19538725	4334199	9
4360	adam	hall	27	carnegie crescent	ranfurly	wentworth	3183	nsw	19800601	23	08 78460483	5610572	4
2130	charlotte	colalancia	7	haskett place		belrose	2176	vic		25	03 92702049	8168966	0
140	bella	debnam	284	norman street		mudgeeraba	2168	vic	19880715	29	04 48580536	3508821	8
5051	malih	philcox	150	beeston street		rosewafer	3096	nsw		24	03 61097666	3098370	4
2023	benji	costllo	3	novar sktreet		north rockhampton	5605	nsb		26	08 42035244	9846312	9
4250	luke	robey	3	shannon circuit	allswell	howlong	3677	nsw	19970219	29	04 03831292	4806326	5
5009	liviw	bilg	39	fremantle drive		woody lint	2454	nsw	19001208	30	02 28111195	1551790	8
1140	kenneth	smart	60	mcnamara street		hurstville	3825	nsw	19551121		03 97267519	5562874	4
2460	emma	master	38	gooromon ponds road		padstow	5155	nsw	19190426	30	04 26357404	7479074	0
3160	ryan	wilson	1	hambidge crescent	fairview	kew	2171	sa	19430425	32	07 21622961	5040327	1
5011	liam	hoffribter	1	treet brassye		boambee	2564	nsw	19480351	32	02 69212639	6884378	2
5630	emiily	smith	122	mcginness street	bona vista	harbord	5351	qld	19301011		04 11045495	6762748	8
2040	brianna	mee	31	pedrail place		cambewarra	2153	nsw	19781129	19	02 79304652	5593510	0
1940		kotra	6	corringle close	bevington vlge	chatswood	4169	vic	19080918	33	08 55482073	9706955	9
1310	julia	bell	12	kingsford smith drive		shenton park	6076	nsw	19490425	17	08 18436571	5641582	1
1824	jo sha	otgmw	46	gardiner street		victoria point	3206	vic	19990122	31	04 39512834	9700512	3
3680	lewis	nelligan	26	christmas street		paradise	2035	vic	19960828		07 31353962	9673491	3
5030	james	thomson	10	burkitt street		south perth	2560	nsw	19721111	32	08 47597337	6436944	6
5920	tahlia	irvine	4			bundaberg	4703	vic	19170319	27	04 53483226	8108430	4
3722	jess	filiandgouras	0	casson street		narre warren	2040	wc	19801342		07 62060189	3335210	6
2230	callum	cranny	134	mac george place		burrum heads	2464	qld	19820813	26	08 20866606	7272189	5
3188	jervois	mikayla	46	mcbryde crescent		forbe s	6155	nsw	19940824		04 98590294	1891322	1
1220	jacob	gardam	116	maitland street		north ryde	2430	nsw	19250308	21	04 66588515	8651003	5
5490	jenna	march	74	bullock circuit		blakehurst	4870			28	07 31978777	2348238	7
2316	tyldr	rans	0	officer urrscent		uppercoonera	2464	qld	19271129	30	08 35991367	1465576	1
1950	sarah	waters	68	starke street		brighton	3149		19200719		03 20063935	2046785	1
1840	natalia	gully	75	halford crescent	marina	koorawatha	4128	nsw	19870313	18	03 63930948	9330129	4
940	beau	lam	16	fawkner street		oatley	3103	vic	19400830	24	08 81124645	3812609	3
1452	tara	cliffpred	20	corlette crescent		glen wqebley	4897	vic	19264930	27	02 25437040	4746382	1
541		wise	77	lush place			4817		19770779	63	02 01660640	1716906	3
190	stella	dabini	5	molesworth street		tenambit	3219	vic	19400707	39		7433708	3
3350	arren	sestic	273	durville crescent		lovely banks	4215	wa	19241025	32		3646692	4
2940	ridley	milne	80	tauchert street		balmoral	7252	vic			02 91196174	5694331	0
3260	timothy	young	17	salsola street	limelake	woolooware	3677	qld	19501031	31	04 74127628	9877166	6
3450	joshua	rosenhain	270	foxlow close		mount austin	6051	sa	19280923		08 12301970	8826843	5
1510	emiily	mansfield	225	illawarra court		orange	4575	nsw	19151007	30	02 95646525	4741357	4
4826	sopmie	nozrman	940	bennett qsplace	shepparton private hospital	peltg	4113	act	19850719		04 59239993	6185794	2
1730	tiana	milne	8	gruner street		ngunnawal	3064	wa	19750613	26	02 72631966	3768454	5
1860	connor	elliott	16	davenport street		wantirna south	7025	qld	19761020		02 18810054	6068192	2
3040	nicolas	zahra	22	riley close		lockleys	3995	nsw	19060804	40	08 27925189	5077718	4
1352	hafyr	voiew	695	bertel crescent		mount waverley	5109	vic	19570321	22	04 32315622	5227950	0
2960	riley	walker	15	gymea street		yagoona	2087	wa	19150108	23	04 96704677	4936734	8
850	jacob	murrell	132	centaurus street		vincent	4066	vic	19130709	27	04 96566347	6508105	4
3690	annalise	sharp	83	leahy close	maroondah	horsley park	2800	qld	19170421	41	08 37445316	6884248	1
2170	lara	macdonald	17	lilley street		maroochydore	6167	wa		28	03 61100447	7192131	2
5890		taylor	5	nicklin crescent		carlingford	5073	vic	19830116	22	03 19323741	5005480	2
5904	lawson	lightly	3	buzacotf place	bowylie	coffs harbour	2150	qld	19460892	20	03 71000383	8213855	1
5500	kirra	murphy	113	mclaren crescent	mill park	lavington	6262	vic	19771203	29		7271712	6
650	liam	hack	37	atherton street		wagoora	2166	qld	19530906	25	03 89574697	1592782	7
3880	tynan		199	nambucca street		kambah	3058				02 92857190	2492949	3
1800	zoe	janes	8			revesby	4361	vic	19150903	32	03 21115762	8426354	5
360	beth	stanford	68	herschell circuit	cotton tree plaza	bondi junction	3130	nsw	19670911	30	02 98803262	7545252	2
2150	abbey	steward	29	skinner street		geurie	2026	vic	19941204	30	03 46775890	4673309	9
3615	calrn	neller	85	sherbroovsstreet		ryde	2250	vic			08 60449612	8625628	1
1390	pia	livingston	24	john cleland crescent	brentwood village	main beach	4118	vic	19321110	20	08 13999545	7951469	6
3600	hannah	beard	25	george street	air force memorial estate	maidstone	4551	tas	19761008	30	07 57754954	4700784	6
3426	chalri	yo u	209	dumas street		paniaania	4511	vid	19071118		02 67255561	5048487	1
1952	sarj	waters	67	wilhelmi crescent		brighton	3149		19200909		03 20063935	2046785	1
5971	adrm	halpmk	109	davison place		kingdley	2060	qld	19321009	32	07 51393216	3205824	7
3960	arabella	rowley		calder crescent	ararat retirement village	narrabeen	3825	qld	19040524	26	08 58062601	3060280	6
4591	hoely	tooet	10	wisdom xoreet	tara	la lor	0810	vic		64	08 50469929	6037264	6
5140	matthew	sigley	9	longmore crescent	brooklands	burnie upper	4069	qld	19431212		07 58789077	8462664	7
4390	chase	heron	9	pattinson crescent		torrumbarry	6333	qld	19530922	18		6721187	9
5970	adam	halpin	100	davison place		kingsley	2060	qld	19321009	32	07 51393216	3205824	7
2650	joshua	cooper	8	murranji street		bridport	3589	vic	19260221	28	04 44087935	3453770	6
4017	jessica		1	northbourne avenue	glengow	hoppers crossing	3217	nsbl		26	04 35242314	9940899	0
430	taalia	thorne	27	mcginness street		yandina	4020	sa	19971222	24	08 15799381	6865954	7
3530	alex	osborn	36	de little circuit		mosman	3844	vic	19190507		07 10802272	7721176	2
3800	jassim	cornwell	2	stevenson street		wollongong	4119	vic		36	03 40251543	1613812	9
3612	carlin	nelfe	86	sherbrooke street	bevington vlge	rydeid	2250	vsc		27	08 60494612	8625628	1
3281	nathmn	french	755	jamieson crescent		greenwood	6111	nsw	19650528	33		5199444	8
2001	harrqsn	stephjsyon	173	boddingtopxrescent		wondai	4558	wa	19700826	22	08 98253176	6734589	9
4612	harvey	stberl		heriot place		yast bentleigg	5045	nsw			04 24100764	1377232	6
1600	erin	sandercock	15	nemarang crescent	armidale hospital	phillip bay	2570	vic	19390422	33	04 68652847	8120283	5
5240	ryan	mcmullen	2	lofty close		woodville	7015	nsw	19131113	36	08 63249230	7488547	5
4930	chloe	crichton	1	balala place		albany creek	5582	qld		23	03 14639374	5698123	1
3611	carlo	nellfr	85	street sherbrookel	bevington vlge	rydeield	2250	vic		27	08 60494612	8625628	1
3683	lewis	nelligan	9	christmas street		parqose	2035	vkv	19960718		07 31353962	9673491	3
1993	lachlan	kirwin	69	williamsopb street		watsonia	2770			36	04 40903492	7546596	3
2500	matthew	griffin	15	moorhouse street		taringa	3186	wa	19790303	39	02 90581453	2718465	3
340	mia	nicolas	17	olliff place		nulkaba	7277		19731014	35	02 17230710	7855122	0
4560	harry	charry	25	cromwell circuit		mount gravatt east	3111	vic	19310912	30	02 58956794	6760348	2
4900	jean-claude	le gassick	1	baldwin drive		alexandria	3128	wa	19550204	22	03 33933854	2946378	7
4770	yasmin	thorpe	18	launceston street	koorangi	cremorne	4701	qld			04 89589171	3757419	4
3618	carlin	nelzw	85	sherbrooke x street		ryde	2520	vic		27	08 60494612	8525928	1
50	riley	willeke	19	lyttleton crescent		ballarat	3350		19280912		08 80207874	9625118	6
4210	michaela		46	chinner crescent		geraldton	3183		19660328	22	03 53498079	9469709	8
3700	megan	jones	14	goldsborough close	bunya-vale	runaway bay	2145	tas	19101116	31	03 24281603	6816145	7
3619	carlion	nellrr			bevington vlge	ryde	2250	vi			08 60494612	8622582	1
2021	benjaman	cosneo	0	novar street		north rockhampton	5605	nsw		24	08 40235144	9845312	9
3590	marco	sumner	82	lewin street	emerald market plaza	ulamambri	6060	qld	19920910		04 69470769	1153079	3
480	elly	underhill	30	osmand street		goonellabah	4074	qld	19870704	25	07 92937179	5178442	6
1961	timothy	cooei	67	esperanceactreet			2335		19570626	30	03 91478350	9568442	1
186	lachan	hatx	40	bagshas place		oaklemgh	4487	nsw			03 16715261	2581068	7
2220	bethany	macdonald	76	jennings street		elimbah	5341	sa	19981208	32		1254262	5
3500	zane	castles	2	crews place	aberfeldy	st kilda	7249	qld	19570718			7078918	0
4060	jacob	power	126			mentone	2330	vic	19941119	27	02 29248628	7131011	5
4241	sarah	phillps	4	preddey way		cobucrg	2157	vic	19980629	25	08 52612913	5504740	2
3000	blake	pike	40	parer street	farmborough grove	kingscliff	3216	sa		22	04 25185894	9474410	1
1070	jamie	smith	41	morrison street		gawler belt	3028		19820309	34	07 58559535	3226358	1
3831	laklynn	doycd	69	herbert escent		two wells	4610	vic	19620618	18	03 02745313	9060217	8
4460	mitchell	tapping	16	grimshaw street		maroubra	4218	vic	19680116	28	03 85364469	7855799	8
1370	harrison	silcock	355	burdett crescent		ocean reef	5068	qld	19701109	33	03 43073696	5352524	4
450	kane	horton	6	ashkanasy crescent	muskoka farms	villawood	3133		19840317	38	08 29496741	9194748	6
5563	mikayla	hynes	28	lofttclose		woollauhra	2766	nsw	19590815	28		9881590	1
1404	alleg ska	teagke	4	hytten place		mudgee	2154	sa	19631918	39	07 42664757	6604667	6
3670	jeremy	gardiner	30	harrington circuit		cairns	2173	nsw	19320606	34	08 76611067	8303211	8
3713	harry	dolbfy	349	la perouse street	trelal qney	goasforc	2707	nsw			03 55844133	4600351	2
5080	sophie	whitmore	47	lowanna street	kooradale	torquay	6148		19660527	36	04 10503522	4635303	6
5559	courtrdy	matthews	96	lexcen avenue	waidup	templekowe	7031	vic	19501020		04 20978225	1248423	1
4800	amy	vuckov	65	clara close		auburn	3163	wa		33	02 01625225	3543760	2
5620	sarah	hucks	366	davenport street		marsfield	6021	qld	19321201	29	08 73589908	8386206	7
2660	liam	relf	35	chuculba crescent		magill	2486	nsw	19910711		03 48377370	6538513	0
3920	jayde	bradbrook	16	pyke place	yukana retirement village	gruyere	4170	nsw	19640308	22	02 60062832	8256544	9
170	kynan	armstrong	3	humble court		lower templestowe	2042	qld	19881224	29	07 51359768	2033247	7
5840	delaney	harrison	111	daley crescent	penny green	park ridge	2138		19940221	29	02 36364459	9394658	3
4470	mikayla	morse	33	london circuit	darbyshire	seaforth	2260	nsw	19191227	37	04 43660335	1832816	9
5053	matliah	philrox	1553	beestob street		rosewater	3096	nsw	19531119	24	03 61079666	3098360	4
1421	dreq	crawford	160	wybalenajgrlve		redhuad	7420	nsw	19080330	31	07 15690104	8562558	2
4660	andrea	parkes	6	hensman street		camberwell	2576	nsw	19230325	27	04 55397396	5750909	6
3820	andrew	metaxas	39	nott street		marino	3912	qld	19911006	28	07 39768986	8568380	8
185	lachlan	haeyx	406	bagshaw place		oakleigh	4449	nsw		58	02 24319005	2581068	7
3191	jacoh	garowd	51	haly place		reservoir	5252	hsq	19810250	25	02 06034300	6271651	8
1570	ka	bates	7	chave street		doncaster	4885	sa	19870211	35	08 97860716	2791718	9
410	todd	lutz	114	cazaly close		normanville	3121	nsw	19741223	29	08 09405953	1709743	5
920	emiily	schroeder	7	bunbury street	villa 9	smythesdale	2480	nsw	19870123	25	03 57097184	1879552	8
70	bethany	lange	1	galmarra street	kurrnung	caroline springs	6210	nsw			07 99178954	7439273	7
4822	james	normab	930	bennett place		perth	4113	abtj	19413882		04 59239993	6185974	2
3990	chloe	pettengell	8	camfield place		tarleton	4174	qld	19231116	41	04 91423818	7943060	4
3321	stephanie	joyph	43	gilmoreygcrqscent		ross rcqeek	6208	sa	19335201		07 47150109	4236451	5
5554	courtney	matthews	96	lexce havenue		templestowe	7030	vic	19507050		04 20146225	1249393	1
4488	andrew	spareow	39	hatfield nrreet		cradoc	2646	nsw	19366242	36	04 94343343	1579462	2
4440	stephanie	holt	39	beaurepaire crescent		lavington	2257	qld	19310830	32	04 19483461	5928285	9
5770	kasey	blakely	13	wittenoom crescent		dennington	3216	sa	19400813	30	07 73690108	1047983	5
2640	isabelle	thomas	32	warrumbul street		hawker	5015		19660601		03 34103539	2603102	1
3613	carlin	nevlydr	85		bevington vlge	ryde	2246	vic		27	08 60484612	8625628	1
10	jed	vischjager	10	elkedra close	gillin park	north melbourne	4720	wa	19871104	24	04 91044349	3903953	2
5412	alesspdia	browne	37			newstead	2015	nsw	19010107	24		7317677	4
2520	kayla	mccallum	53	alexander street		bayview heights	2800	qld	19851015	32	08 61147713	8666381	7
1994	lachlan	kirs	6372	williamson street		watsniu	2770	qld		35	04 40903492	3302976	3
2383	jared	causevgkc	48	chillagoe dtreet		aberfoyle park	3921	sa	19606090	27	04 10307352	4875916	3
80	matthew	bygraves	50	frankland street		newtown	3011	nsw	19771101	34	03 06616863	7891467	4
2004	harridoh	stephebson	1	boddington crescent		wondai	4558	wa		22	08 98253176	6734489	9
2320	stephanie	hanckel	17	powers place	yukana retirement village	riverstone	4301	nsw		33	08 96295795	4450306	7
1420	drew	crawford	160	wybalena grove	glenwarri rmb 718a	redhead	4726	qld	19080330	31	07 15695104	8562558	2
2530	kody	wade	17	shackleton circuit	heritage	mount louisa	2138		19710403	34	07 28107589	6587516	9
2720	jasper	osterburg	30	skinner street	cotton place	brunswick east	2326	nsw		23	04 44917538	4393720	0
2594	isabelka	cavanagh	14	medley sgreet		vernonpoint	4208	vig	19731229	29	02 04370001	6183446	6
4483	andrs	sparrow	2	hatfield street		cradpj	2646	nsw	19360625	36	03 55640847	1589470	2
3890	takeisha	hordyk	5	alston street	leisure living retirement vlge	preston	3156	qld	19020911		02 49995272	2801673	3
4481	andrew	sparrow	5	hatfieldhstreet		cravdoc	2415	nsw	19306165	36	03 55640847	1509462	2
3320	stephanie	joseph	43	gilmore crescent		ross creek	6208	sa	19341231		07 47150109	4236451	5
300	gregory	o'leary	61	beaumaris street		naracoorte	5081	nsw		20	07 24232082	5222239	1
5900	lawson	lightly	244	buzacott place	bowylie	coffs harbour	2650	qld	19400802	20	03 71000383	8213855	1
3630	samuel	carter	13	pitcairn street		st leonards	2754	nsw	19910402	34	08 74795101	7480805	0
5433	ryan		9				6112	nse		28	04 02960473	8105353	8
4595	holly	toxhye	10	wisdom street		lalor	0810	vid		34	08 50469929	8325138	6
4783	sophe	grubb	23			broadbeanch waters	4215	qlaec	19506082	35	02 91128761	9752016	8
4354	aideh	robzes	79		lake windemere caravn park	elanora	4071		19110508		07 71300097	3258933	7
5052	malizn	philix	16	beaufort retreat	clydeview caravn park	rosewter	3096	nsw	19531119	24	03 61097666	3098370	4
5791	emma	frpcs	20	wilkinsontoxtreet		chishmolm	5606	nsw		29	03 62275673	9208295	4
3192	jacob	garwood	30	haly place		reseofir	5252	nsw	19814510	25	02 06034300	6278915	8
5163	lochlan	bloodworth	97	traillllace		aberfoyle park	6064	nsw		28	04 19538725	4363919	9
2670	india	millard	11	beetaloo street		melville	3215	wa	19970924	30	08 33025355	1771290	7
2312	tyler	ramsay	8	officer teyscent		coomera upper	3216	qld	19271129		04 43485699	1465576	1
530	nathan	long	1	kevin street	ellwood	nerang	2540	wa	19660227	26	02 63275564	6463890	1
4662	anrdea		25	hensman street		camberhwell	2576	wf	19230325	27	04 55397396	5740990	6
5906	lawson	lightly	245	buzacott place	bowylie	coffs harbour	2650	qov	19458430	20	03 71000483	8213855	1
4910	lynae	cawthorne	15	max henry crescent		wyoming	2166	wa	19500421	28		5513835	2
3423	chariai	youqjg	299	dumas sgreet		pannka	4511	vic	19071118		04 90671920	5038487	1
5860	liam	stevens	3			cremorne	2000		19010930	38	02 43573471	2190872	8
1650	zebediah		10	beltana road		chapel hill	2460	nsw	19461022	34	04 45630749	8245608	2
1250	chloe	martin	205	chuculba crescent	valley view	hurstville	4069	wa	19760615	30	03 69049912	8095731	0
5460	grace	mosarzewski	49	lort place		golden square	3930	nsw	19000123			3938056	4
3584	nicolson	emiily	314	sidaway street		beacon hill	2176	nsw	19070807		02 69095869	5912195	0
1953	zarah	waters	66	starke shtreet		brighton	3419				03 80036935	2046485	1
2012	vanesha	scltt	3	reveley crescent		banktwn	4223		19620909		03 47834190	4551439	8
2100	owen	holmes	63	toona place	strathalbyn	oxley	3228	nsw	19560210	27	07 36123544	6512852	9
1951	sarah	watrw	14	starkesrqeet		brigvto n	3149		19200719		03 20063935	2046785	1
3560	justin	bow	2	holtermann place	glenbernie orchard	lane cove	2566	wa	19900928	18		4518197	2
1831	beau	van schie	214	rohan steet		cpael	2395	nsq	19587001	33	07 28719719	4426402	0
2210	isabelle	elms	5	halifax close		eastwood	3630	wa	19130809	36	03 56750916	2348142	7
2740	daniel	treloar	31	rossarden street		penfield	5153		19660506	24	03 26008296	5288246	5
3020	millie	huynh	16	moseley place		camden	2170	qld	19450823	24	04 66894593	7324052	8
1494	riley	nayion	34	esau place	jilakin flat	booval	2101		19951220		04 69312039	6834424	1
5543	angie	loew	75			keperra	3021	nsw	19760321	33	04 14712008	8133840	9
890	anneliese	mcintyre	30	john young crescent		muttaburra	5038		19501227	30	07 63730425	2387581	6
4790	jacob	algar	21	middleton circuit		sandringham	4068	wa	19230415	21	04 38959351	7007831	8
3141		de jong	03	heard street		hamiltonh ill	2060	vic	19890823	36	02 15055221	7690038	9
5470	amy	rogers	2	moore street		wallangarra	4744	nsw	19790228		03 12819160	3698840	5
2970	samuel	percival	34	see place		leichhardt	2165	vic	19790506	26	02 99868483	3117984	0
1401	allera	teagoe	5	hyttebplvace		mudgee	2125	sa	19630718	39	07 42646757	2237687	6
5040	bianca	peucker	5	hamlet place		bradbury	3132	vic	19201217		02 22029397	9944749	0
4573	chrishizan	huck	6	clive steele avenue		marebxa	4032	vic	19900826	28	03 40012761	4103987	3
3550	jarrod	smith	17	thomas place	plainsview	nundah	5034	qld	19231129	39	04 66184324	2487420	4
4489	andiw	sparlww	9	hatfield street		cra doc	2646	nsw	19360625	37	03 55640847	1579462	2
2251	kathsrtne	powy	5	learmonth drive		pascoe vale	2831	nswx			08 82643397	7564639	8
1240	harry	whitehouse	9	castleton crescent		maylands	2795	nsw	19211006	38		6764600	7
320	benjamin	moore	29	syme crescent		clackline	3825	sa	19380430	27	04 83509138	4222585	1
188	latakan	hays	40	bagshaqplce		oakleigh	4478	nsw		23	02 24319005	2413021	7
1580	lily	jansen	13	lenehan street	clear view farm	sunshine	6061	nsw	19981006	29	03 38823285	6465020	9
5006	liia	biggs	30	fremantledrive		woody point	2454	nsak	19080341	30	02 28111195	1551790	8
250	mia	romanowski	40	pleasance place		roseworthy	4350	vic	19690307	30	02 15868881	8650790	5
2580	layla	stewart	8	capella crescent	st catherines vill	murray bridge	5091	nsw	19411019	27	03 52529771	8903191	3
5901	lawfqh	light ly	228	buzacott place	bowylie	coffss harbour	2560	qld	19400902	20	03 71000383	8213855	1
1995	kirwin	lachlan	633	wioliamson street		watsona	2770	qld		32	02 78785306	3302976	3
4630	lauren	gostlow	11	pelham close		clovelly	3178		19330413	33		1213010	2
2494	holly	spulak	57	costello circuit	carinya farm accommodation	currambine	4017	wa	19701626	24	02 68802095	5099658	4
3714	harry	dolbey	34	la perouse street		baldivis	2740	nss			03 55844133	4699531	2
2493	holly	mcknoght	56	costello circuit		jillwy	4701	wa	19701126	29	02 68830095	5099658	4
1340	kira	walpole	27	bramston street		wakerley	3941	nsw	19310418	18	04 42958622	3133396	5
4510	molly	grant	104	ryan street		footscray west	3500	sa	19791122	17	03 20004403	6391513	2
1980	thomas	forwood	20	kerrigan street	locn 7010	mount nelson	6258	qld	19980127	28	02 11958762	6433483	5
1354	amber	harru	6	bowldy alce		mount wwverley	5109	vic	19550321	22	04 32315622	5227950	0
1991	lacnas	kirwin	732	williamsln xtreet		watsonia	2770	qld		35	04 40903492	3302976	3
3540	erin	squire	7	tucana street		turramurra	7054	nsw	19950614	32	03 61413525	4958758	2
4663	andrea	parkgpes	9	hensman ytreet	cannon hwights	camberwll	2576	nsw	19230325	27	04 55397396	5756909	6
2302	sam	flanagan	5	aspinall street		7170	woy woy		19021202		07 29237346	1847664	5
4592	holly	tloek	10	wisdom street		lalor	0810	vix		34	08 50069929	6037264	6
5120	erin	gorman	14	alexander mackie circuit		charleville		vic	19990103	26	04 43945451	5813371	8
3181	jervins	mikahla	3	brough place		forbes	6155	nsw	19940824		04 98190294	1891322	1
60	michael	vogelsang	5	hobart avenue	braeside farm	panania	2299	qld	19391125	24	03 63487035	3998871	4
4703	caleh	wanzainon	6	kosciusktozvenue	ballycara village	oronr	6280	vic	19080327	28	08 68136660	1430595	1
951	mia	morra	355			numurkah	3891	nsw	19800810		08 83775549	1563990	2
4420	emiily	mciver	1			kirwan	3168	nsw	19210908	27	02 57322542	9411604	4
3080	amber	michalis	74	currong street		richmond	2259	vic	19370622			9013303	3
3741	caitlin	hourigan	16	charlick place	apex units	dover heights	3374	nsw	19320845	23	04 98383846	2799612	8
2570	ella	koch	42	heagney crescent		ascot	2478	qld	19080317		04 68858949	3718166	1
3390	hannah	richardson	8	goodchild street		croydon	2879	nsw	19860710	37	07 75934464	9494658	5
2162	anthae	hiu	7	de burgh street	jarack	benteligh	7009	vc	19790624	20	07 62537975	9335815	9
2932	charels	burbjry	71	dennsi clrah avenue	greenslopes	brunswick west	3331	qaeh	19130623	35	07 27387170	5061226	7
3720	jesse	filiangouras	6	casson street		narre warren	2040	wa	19801212		07 62060189	3335210	6
5004	livia			fremantlh drive		woodymooint	2454	nseby	19080331	30	02 28111195	1551790	8
210	gemma	ambrose	8	broadsmith street	riverglades resort	narrandera	2905	nsw	19360218	24	08 23194819	8569144	6
5714	mis	croft	8	dwyer sgrfeoeet		corio	2580	wa		25	07 57260962	2726918	8
1832	beal	van cuhie	314	farrer place		capel	2340	nsw	19580301	33	07 28699719	4426402	0
2305	aa	vivian	12	xtreet adpinall	lemah park	woy woy	7170		19021802		07 29237346	1854744	5
5850	thomas	riley	458	porteous crescent	rosetta village	benalla	5155		19250302		03 91173459	9805212	5
2760	mikayla	fribbins	25	adair street		doncaster east	3125	qld	19430623	42	04 35720350	3031460	0
5979	adam	hakpiun	505	davisobzpilace		kingsx ley	2060	qld	19321009	32	07 51393216	3205824	7
4706	caleb		5	kosciuskoavneue	ballycara village		6280	vic	19083027	28	08 68136660	7075921	1
4380	montana	vaughan	26	strachan place		beechboro	4720	nsw	19011126	29	07 23203567	9522578	1
2360	andrea	mutton	9	dunlop street		moree	2011	nsw	19090207	32	07 51866507	2625328	9
2550	lachlan	haselgrove	48		barcoo	auburn	2089	nsw	19101218	25	08 16782174	4095659	0
3832	laklynn		647	herbert ceescent		twi els	4610	vic	19300767	18	03 02743513	9060217	8
1081	emixly	flight	38	levien vtreet		newborgogh	0830	vic	19521003	31	04 22238532	4252106	2
